# Supplementary material for: Sedentary Behavior Impacts on the Epigenome and Transcriptome: Lessons from Muscle Inactivation in Drosophila Larvae
Source: Cells. 2023 Sep 22;12(19):2333. doi: 10.3390/cells12192333 (PMC10571804; doi:10.3390/cells12192333)
Supplement: Supplementary file 1 [file cells-12-02333-s001.zip]

Archive with 22 entries (18 files):
- Supplement information/
- __MACOSX/._Supplement information
- Supplement information/.DS_Store
- __MACOSX/Supplement information/._.DS_Store
- Supplement information/Supp movies/
- __MACOSX/Supplement information/._Supp movies
- Supplement information/Supp Fig 1/
- __MACOSX/Supplement information/._Supp Fig 1
- Supplement information/Supp tables/
- __MACOSX/Supplement information/._Supp tables
- Supplement information/Supp movies/Supp movie 1A active shi.mp4
- __MACOSX/Supplement information/Supp movies/._Supp movie 1A active shi.mp4
- Supplement information/Supp movies/.DS_Store
- __MACOSX/Supplement information/Supp movies/._.DS_Store
- Supplement information/Supp movies/Supp movie 1B inactive shi.mp4
- __MACOSX/Supplement information/Supp movies/._Supp movie 1B inactive shi.mp4
- Supplement information/Supp Fig 1/Fig 1 supp.pdf
- __MACOSX/Supplement information/Supp Fig 1/._Fig 1 supp.pdf
- Supplement information/Supp tables/suppl_table2_geneWithSignificantChange.xlsx
- __MACOSX/Supplement information/Supp tables/._suppl_table2_geneWithSignificantChange.xlsx
- Supplement information/Supp tables/suppl_table1_allGenes.xlsx
- __MACOSX/Supplement information/Supp tables/._suppl_table1_allGenes.xlsx
