# Supplementary material for: Sedentary Behavior Impacts on the Epigenome and Transcriptome: Lessons from Muscle Inactivation in Drosophila Larvae
Source: Cells. 2023 Sep 22;12(19):2333. doi: 10.3390/cells12192333 (PMC10571804; doi:10.3390/cells12192333)
Supplement: Supplementary file 1 [file cells-12-02333-s001.zip › Supplement information/Supp tables/suppl_table2_geneWithSignificantChange.xlsx]

## Sheet: Sheet1
gene symbol	gene name	FlyBase ID	gene type	WT (normalized read count, log2)	Shibirie (normalized read count, log2)	log2FC	Zpca	direction
lncRNA:CR44826	long non-coding RNA:CR44826	FBgn0266073	lncRNA_gene	0.613696	1.74732	1.13362	3.44155	up in Shibirie
lncRNA:CR44121	long non-coding RNA:CR44121	FBgn0264952	lncRNA_gene	0.416025	1.43773	1.02171	3.11193	up in Shibirie
mir-10	mir-10 stem loop	FBgn0262424	miRNA_gene	1.1938	2.19222	0.998415	2.76805	up in Shibirie
CG14763	-	FBgn0033243	protein_coding_gene	-0.291262	0.700461	0.991723	3.24359	up in Shibirie
lncRNA:CR43435	long non-coding RNA:CR43435	FBgn0263383	lncRNA_gene	1.38314	2.37175	0.988609	2.66969	up in Shibirie
lncRNA:CR44411	long non-coding RNA:CR44411	FBgn0265584	lncRNA_gene	1.18831	2.14094	0.952636	2.60788	up in Shibirie
CG6610	-	FBgn0035675	protein_coding_gene	0.253692	1.20267	0.948975	2.90911	up in Shibirie
lncRNA:CR45717	long non-coding RNA:CR45717	FBgn0267281	lncRNA_gene	0.314282	1.23933	0.925044	2.80405	up in Shibirie
CG13203	-	FBgn0033628	protein_coding_gene	0.775531	1.69267	0.91714	2.62102	up in Shibirie
CG14321	-	FBgn0038540	protein_coding_gene	0.70398	1.61738	0.913395	2.63182	up in Shibirie
lncRNA:CR45332	long non-coding RNA:CR45332	FBgn0266871	lncRNA_gene	0.299198	1.20009	0.900895	2.72366	up in Shibirie
Hsp67Ba	Heat shock gene 67Ba	FBgn0001227	protein_coding_gene	0.773508	1.65759	0.884081	2.50471	up in Shibirie
lncRNA:CR44143	long non-coding RNA:CR44143	FBgn0264992	lncRNA_gene	0.780901	1.63187	0.850972	2.38505	up in Shibirie
CG8321	-	FBgn0033677	protein_coding_gene	-0.147692	0.70251	0.850202	2.69449	up in Shibirie
ATPsynC	ATP synthase, subunit C	FBgn0039830	protein_coding_gene	0.401653	1.25054	0.848885	2.50516	up in Shibirie
Ald1	Aldolase 1	FBgn0000064	protein_coding_gene	0.99567	1.84037	0.844697	2.29065	up in Shibirie
TM4SF	Transmembrane 4 superfamily	FBgn0020372	protein_coding_gene	1.00558	1.83075	0.825171	2.21822	up in Shibirie
tRNA:Gln-CTG-2-5	transfer RNA:Glutamine-CTG 2-5	FBgn0051669	tRNA_gene	0.734587	1.55412	0.819529	2.28934	up in Shibirie
lncRNA:CR44679	long non-coding RNA:CR44679	FBgn0265890	lncRNA_gene	0.479402	1.29852	0.819123	2.37369	up in Shibirie
lncRNA:CR44080	long non-coding RNA:CR44080	FBgn0264889	lncRNA_gene	0.287696	1.09882	0.811127	2.40984	up in Shibirie
Gs1l	GS1-like	FBgn0019982	protein_coding_gene	0.0544929	0.850727	0.796235	2.43553	up in Shibirie
asRNA:CR45469	antisense RNA:CR45469	FBgn0267025	antisense_lncRNA_gene	0.273407	1.05868	0.785275	2.32316	up in Shibirie
lncRNA:CR45698	long non-coding RNA:CR45698	FBgn0267262	lncRNA_gene	1.0082	1.79283	0.784631	2.07387	up in Shibirie
CG13532	-	FBgn0034788	protein_coding_gene	0.575296	1.35037	0.775074	2.18557	up in Shibirie
lncRNA:CR44567	long non-coding RNA:CR44567	FBgn0265760	lncRNA_gene	0.374968	1.14286	0.767894	2.2275	up in Shibirie
lncRNA:CR45346	long non-coding RNA:CR45346	FBgn0266885	lncRNA_gene	0.49439	1.25004	0.755655	2.14404	up in Shibirie
lncRNA:CR44908	long non-coding RNA:CR44908	FBgn0266213	lncRNA_gene	0.540472	1.28773	0.747263	2.09885	up in Shibirie
CG10731	-	FBgn0034081	protein_coding_gene	0.204012	0.949716	0.745704	2.20644	up in Shibirie
MFS3	Major Facilitator Superfamily Transporter 3	FBgn0031307	protein_coding_gene	0.0605056	0.784499	0.723993	2.17785	up in Shibirie
Roc1a	Regulator of cullins 1a	FBgn0025638	protein_coding_gene	0.0184365	0.728518	0.710081	2.14276	up in Shibirie
bsk	basket	FBgn0000229	protein_coding_gene	-0.0742972	0.628092	0.702389	2.14671	up in Shibirie
VepD	Ventrally-expressed protein D	FBgn0053200	protein_coding_gene	0.183169	0.862789	0.67962	1.97958	up in Shibirie
Cam	Calmodulin	FBgn0000253	protein_coding_gene	0.175764	0.853363	0.6776	1.97492	up in Shibirie
snRNA:U1:21D	small nuclear RNA U1 at 21D	FBgn0003916	snRNA_gene	2.30616	2.06545	-0.240715	-1.99112	down in Shibirie
E(spl)mbeta-HLH	Enhancer of split mbeta, helix-loop-helix	FBgn0002733	protein_coding_gene	2.01152	1.73529	-0.276237	-2.01779	down in Shibirie
lncRNA:CR46102	long non-coding RNA:CR46102	FBgn0267771	lncRNA_gene	2.35427	2.03515	-0.31912	-2.28477	down in Shibirie
asRNA:CR11538	antisense RNA:CR11538	FBgn0017424	antisense_lncRNA_gene	1.58287	1.26085	-0.322016	-2.0357	down in Shibirie
CG13607	-	FBgn0039151	protein_coding_gene	1.38629	1.06414	-0.322146	-1.97008	down in Shibirie
lncRNA:CR45360	long non-coding RNA:CR45360	FBgn0266900	lncRNA_gene	1.86721	1.5386	-0.328603	-2.15459	down in Shibirie
mir-3645	mir-3645 stem loop	FBgn0263631	miRNA_gene	0.922295	0.549581	-0.372714	-1.99306	down in Shibirie
lncRNA:CR45756	long non-coding RNA:CR45756	FBgn0267320	lncRNA_gene	1.5339	1.15281	-0.381097	-2.22832	down in Shibirie
Cpr62Bc	Cuticular protein 62Bc	FBgn0035281	protein_coding_gene	1.43483	1.05342	-0.381412	-2.19613	down in Shibirie
CG34291	-	FBgn0085320	protein_coding_gene	1.89213	1.51001	-0.382123	-2.35238	down in Shibirie
Sgsf	Salivary gland-derived secreted factor	FBgn0266261	protein_coding_gene	1.15341	0.766643	-0.386769	-2.12049	down in Shibirie
CG14132	-	FBgn0040817	protein_coding_gene	0.785754	0.384074	-0.40168	-2.04966	down in Shibirie
CG45076	-	FBgn0266446	protein_coding_gene	0.555099	0.152864	-0.402235	-1.97409	down in Shibirie
asRNA:CR43723	antisense RNA:CR43723	FBgn0263967	antisense_lncRNA_gene	1.68472	1.26306	-0.42166	-2.42257	down in Shibirie
CG7872	-	FBgn0030658	protein_coding_gene	0.621223	0.196907	-0.424317	-2.07447	down in Shibirie
CG45087	-	FBgn0266488	protein_coding_gene	1.06305	0.633788	-0.429258	-2.24048	down in Shibirie
Pepck1	Phosphoenolpyruvate carboxykinase 1	FBgn0003067	protein_coding_gene	1.06305	0.633788	-0.429258	-2.24048	down in Shibirie
Ubi-p5E	Ubiquitin-5E	FBgn0086558	protein_coding_gene	0.259566	-0.174491	-0.434057	-1.98736	down in Shibirie
CG7203	-	FBgn0031942	protein_coding_gene	0.57216	0.123973	-0.448187	-2.14245	down in Shibirie
lncRNA:CR44621	long non-coding RNA:CR44621	FBgn0265832	lncRNA_gene	0.948937	0.491599	-0.457338	-2.30149	down in Shibirie
Gyg	Glycogenin	FBgn0265191	protein_coding_gene	0.248776	-0.213044	-0.46182	-2.08198	down in Shibirie
E(spl)m2-BFM	Enhancer of split m2, Bearded family member	FBgn0002592	protein_coding_gene	1.31907	0.852365	-0.466705	-2.45907	down in Shibirie
CG44245	-	FBgn0265180	protein_coding_gene	0.296269	-0.172459	-0.468728	-2.1224	down in Shibirie
Sgs7	Salivary gland secretion 7	FBgn0003377	protein_coding_gene	0.574741	0.104216	-0.470524	-2.22237	down in Shibirie
Rpt3	Regulatory particle triple-A ATPase 3	FBgn0028686	protein_coding_gene	0.327343	-0.144833	-0.472177	-2.14505	down in Shibirie
lncRNA:CR44469	long non-coding RNA:CR44469	FBgn0265662	lncRNA_gene	2.66247	2.18993	-0.472539	-2.93132	down in Shibirie
CG1529	-	FBgn0031144	protein_coding_gene	0.296553	-0.184642	-0.481195	-2.16662	down in Shibirie
Pdrg1	Pdrg1 prefoldin-like subunit	FBgn0033467	protein_coding_gene	0.609531	0.126716	-0.482815	-2.27756	down in Shibirie
CG7135	-	FBgn0030895	protein_coding_gene	1.92046	1.43637	-0.484093	-2.72277	down in Shibirie
CG15353	-	FBgn0040718	protein_coding_gene	1.44087	0.951678	-0.489192	-2.57959	down in Shibirie
lncRNA:CR44845	long non-coding RNA:CR44845	FBgn0266139	lncRNA_gene	0.60047	0.107126	-0.493344	-2.31177	down in Shibirie
CG43116	-	FBgn0262576	protein_coding_gene	2.50105	2.00326	-0.497786	-2.9664	down in Shibirie
lncRNA:CR46234	long non-coding RNA:CR46234	FBgn0267954	lncRNA_gene	0.469396	-0.0402005	-0.509597	-2.32523	down in Shibirie
lncRNA:CR44723	long non-coding RNA:CR44723	FBgn0265934	lncRNA_gene	2.78433	2.26999	-0.514338	-3.12021	down in Shibirie
CG45050	-	FBgn0266410	protein_coding_gene	0.197777	-0.322448	-0.520225	-2.27154	down in Shibirie
Rpn13	Regulatory particle non-ATPase 13	FBgn0033886	protein_coding_gene	0.319517	-0.201141	-0.520658	-2.31399	down in Shibirie
lncRNA:CR43643	long non-coding RNA:CR43643	FBgn0263652	lncRNA_gene	0.825475	0.303973	-0.521501	-2.48706	down in Shibirie
SmydA-9	SET and MYND domain containing, arthropod-specific, member 9	FBgn0030102	protein_coding_gene	0.28409	-0.243064	-0.527154	-2.32507	down in Shibirie
CG17549	-	FBgn0032774	protein_coding_gene	0.615459	0.0745719	-0.540887	-2.48507	down in Shibirie
sqh	spaghetti squash	FBgn0003514	protein_coding_gene	0.480499	-0.0674045	-0.547904	-2.46453	down in Shibirie
lncRNA:CR45565	long non-coding RNA:CR45565	FBgn0267125	lncRNA_gene	0.817395	0.263205	-0.55419	-2.60003	down in Shibirie
RpL38	Ribosomal protein L38	FBgn0040007	protein_coding_gene	0.820425	0.259129	-0.561296	-2.6262	down in Shibirie
lncRNA:CR45681	long non-coding RNA:CR45681	FBgn0267241	lncRNA_gene	0.787783	0.218584	-0.569199	-2.64319	down in Shibirie
lncRNA:CR44654	long non-coding RNA:CR44654	FBgn0265865	lncRNA_gene	1.05845	0.486922	-0.57153	-2.74243	down in Shibirie
CG6770	-	FBgn0032400	protein_coding_gene	1.65497	1.07907	-0.575903	-2.95844	down in Shibirie
CG14377	-	FBgn0038148	protein_coding_gene	0.83517	0.242291	-0.59288	-2.74292	down in Shibirie
Cth	Cystathionine gamma-lyase	FBgn0000566	protein_coding_gene	0.550431	-0.0443927	-0.594824	-2.65409	down in Shibirie
wupA	wings up A	FBgn0283471	protein_coding_gene	1.60421	1.00937	-0.594836	-3.00837	down in Shibirie
CG5177	-	FBgn0031908	protein_coding_gene	0.571098	-0.0434235	-0.614521	-2.73074	down in Shibirie
Rpn9	Regulatory particle non-ATPase 9	FBgn0028691	protein_coding_gene	0.490777	-0.126623	-0.617399	-2.71393	down in Shibirie
Fbp2	Fat body protein 2	FBgn0000640	protein_coding_gene	0.91257	0.293666	-0.618904	-2.86104	down in Shibirie
lncRNA:CR44768	long non-coding RNA:CR44768	FBgn0265993	lncRNA_gene	1.27775	0.646943	-0.630811	-3.02594	down in Shibirie
asRNA:CR44512	antisense RNA:CR44512	FBgn0265705	antisense_lncRNA_gene	0.75116	0.115403	-0.635758	-2.86643	down in Shibirie
lncRNA:CR44889	long non-coding RNA:CR44889	FBgn0266183	lncRNA_gene	0.951269	0.312271	-0.638999	-2.94517	down in Shibirie
lncRNA:CR45424	long non-coding RNA:CR45424	FBgn0266973	lncRNA_gene	1.10018	0.455795	-0.644388	-3.0143	down in Shibirie
E(spl)m7-HLH	Enhancer of split m7, helix-loop-helix	FBgn0002633	protein_coding_gene	1.42724	0.781992	-0.64525	-3.12729	down in Shibirie
Eig71Ee	Ecdysone-induced gene 71Ee	FBgn0004592	protein_coding_gene	1.15402	0.499757	-0.654266	-3.06736	down in Shibirie
Tm2	Tropomyosin 2	FBgn0004117	protein_coding_gene	1.78874	1.12221	-0.666522	-3.32409	down in Shibirie
CG17754	-	FBgn0030114	protein_coding_gene	0.407281	-0.281257	-0.688538	-2.93762	down in Shibirie
asRNA:CR45712	antisense RNA:CR45712	FBgn0267276	antisense_lncRNA_gene	1.29398	0.600385	-0.69359	-3.25357	down in Shibirie
CG30154	-	FBgn0050154	protein_coding_gene	0.969469	0.255719	-0.71375	-3.21583	down in Shibirie
rngo	rings lost	FBgn0030753	protein_coding_gene	0.439605	-0.278431	-0.718036	-3.05287	down in Shibirie
Sgs4	Salivary gland secretion 4	FBgn0003374	protein_coding_gene	0.935877	0.2172	-0.718678	-3.22197	down in Shibirie
lncRNA:CR44478	long non-coding RNA:CR44478	FBgn0265671	lncRNA_gene	2.28706	1.56657	-0.720482	-3.68258	down in Shibirie
asRNA:CR45925	antisense RNA:CR45925	FBgn0267587	antisense_lncRNA_gene	0.84552	0.120229	-0.725291	-3.215	down in Shibirie
Act87E	Actin 87E	FBgn0000046	protein_coding_gene	1.77997	1.0394	-0.740569	-3.5832	down in Shibirie
fau	fau	FBgn0266451	protein_coding_gene	1.10124	0.355289	-0.745952	-3.37408	down in Shibirie
TpnC73F	Troponin C at 73F	FBgn0010424	protein_coding_gene	1.43406	0.673376	-0.760688	-3.53812	down in Shibirie
CG45078	-	FBgn0266448	protein_coding_gene	1.12931	0.366971	-0.762341	-3.44152	down in Shibirie
Polr2A	RNA polymerase II subunit A	FBgn0003277	protein_coding_gene	2.86629	2.08508	-0.781211	-4.09221	down in Shibirie
CR32745	-	FBgn0052745	pseudogene	0.583171	-0.20281	-0.785981	-3.34159	down in Shibirie
Thor	Thor	FBgn0261560	protein_coding_gene	1.33724	0.525459	-0.81178	-3.68638	down in Shibirie
lncRNA:CR43644	long non-coding RNA:CR43644	FBgn0263653	lncRNA_gene	3.09526	2.24473	-0.850525	-4.41448	down in Shibirie
lncRNA:CR45591	long non-coding RNA:CR45591	FBgn0267151	lncRNA_gene	2.76607	1.89646	-0.869603	-4.37133	down in Shibirie
Sgs5	Salivary gland secretion 5	FBgn0003375	protein_coding_gene	1.19574	0.323201	-0.872543	-3.85385	down in Shibirie
lncRNA:CR45243	long non-coding RNA:CR45243	FBgn0266778	lncRNA_gene	2.59788	1.63499	-0.962887	-4.64492	down in Shibirie
Zasp66	Z band alternatively spliced PDZ-motif protein 66	FBgn0035917	protein_coding_gene	0.520801	-0.449505	-0.970307	-3.97294	down in Shibirie
lncRNA:CR45566	long non-coding RNA:CR45566	FBgn0267126	lncRNA_gene	1.18228	0.157584	-1.02469	-4.38777	down in Shibirie
CG8314	-	FBgn0034057	protein_coding_gene	0.409111	-0.654808	-1.06392	-4.26669	down in Shibirie
Sgs8	Salivary gland secretion 8	FBgn0003378	protein_coding_gene	2.38329	1.30961	-1.07368	-4.96488	down in Shibirie
CG14207	-	FBgn0031037	protein_coding_gene	0.820635	-0.324238	-1.14487	-4.69152	down in Shibirie
Cdc6	Cell division cycle 6	FBgn0035918	protein_coding_gene	1.30129	0.0499434	-1.25135	-5.22991	down in Shibirie
snoRNA:U3:54Ab	snoRNA:U3:54Ab	FBgn0065047	C_D_box_snoRNA_gene	3.22977	1.89513	-1.33463	-6.17294	down in Shibirie
l(2)efl	lethal (2) essential for life	FBgn0011296	protein_coding_gene	1.97834	0.332444	-1.6459	-6.85382	down in Shibirie
mir-282	mir-282 stem loop	FBgn0262368	miRNA_gene	0.975289	-0.709217	-1.68451	-6.65325	down in Shibirie
