# Supplementary material for: Sedentary Behavior Impacts on the Epigenome and Transcriptome: Lessons from Muscle Inactivation in Drosophila Larvae
Source: Cells. 2023 Sep 22;12(19):2333. doi: 10.3390/cells12192333 (PMC10571804; doi:10.3390/cells12192333)
Supplement: Supplementary file 1 [file cells-12-02333-s001.zip › Supplement information/Supp tables/suppl_table1_allGenes.xlsx]

## Sheet: Sheet1
gene symbol	gene name	FlyBase ID	gene type	WT (normalized read count,log2)	Shibirie (normalized read count,log2)	log2FC	Zpca	Significant Change
tRNA:Gln-CTG-2-5	transfer RNA:Glutamine-CTG 2-5	FBgn0051669	tRNA_gene	0.734587	1.55412	0.819529	2.28934	TRUE
tRNA:Phe-GAA-1-1	transfer RNA:Phenylalanine-GAA 1-1	FBgn0052748	tRNA_gene	0.568991	1.02962	0.460632	1.07489	FALSE
snRNA:U1:21D	small nuclear RNA U1 at 21D	FBgn0003916	snRNA_gene	2.30616	2.06545	-0.240715	-1.99112	TRUE
snRNA:U2:34ABb	small nuclear RNA U2 at 34AB b	FBgn0004192	snRNA_gene	1.26733	1.92168	0.654346	1.52568	FALSE
snRNA:U2:34ABc	small nuclear RNA U2 at 34AB c	FBgn0041720	snRNA_gene	1.29518	1.68513	0.38995	0.580632	FALSE
snRNA:U2:34ABa	small nuclear RNA U2 at 34AB a	FBgn0004191	snRNA_gene	3.27412	3.76315	0.489029	0.266023	FALSE
snRNA:LU	small nuclear RNA Like U	FBgn0263847	snRNA_gene	1.75934	1.83992	0.0805802	-0.670251	FALSE
snRNA:U11	small nuclear RNA U11	FBgn0083987	snRNA_gene	4.06638	4.21843	0.152044	-1.19289	FALSE
snRNA:U1:95Ca	small nuclear RNA U1 at 95C a	FBgn0004185	snRNA_gene	3.08233	2.9938	-0.0885308	-1.71347	FALSE
snoRNA:Me18S-G1620	-	FBgn0063389	snoRNA_gene	1.20013	1.05631	-0.143818	-1.2764	FALSE
CR32745	-	FBgn0052745	pseudogene	0.583171	-0.20281	-0.785981	-3.34159	TRUE
CR43361	-	FBgn0263093	pseudogene	0.36583	0.573779	0.207949	0.248952	FALSE
CR14798	-	FBgn0029588	pseudogene	1.41622	1.70845	0.292229	0.194109	FALSE
CG14763	-	FBgn0033243	protein_coding_gene	-0.291262	0.700461	0.991723	3.24359	TRUE
CG6610	-	FBgn0035675	protein_coding_gene	0.253692	1.20267	0.948975	2.90911	TRUE
CG8321	-	FBgn0033677	protein_coding_gene	-0.147692	0.70251	0.850202	2.69449	TRUE
CG14321	-	FBgn0038540	protein_coding_gene	0.70398	1.61738	0.913395	2.63182	TRUE
CG13203	-	FBgn0033628	protein_coding_gene	0.775531	1.69267	0.91714	2.62102	TRUE
ATPsynC	ATP synthase, subunit C	FBgn0039830	protein_coding_gene	0.401653	1.25054	0.848885	2.50516	TRUE
Hsp67Ba	Heat shock gene 67Ba	FBgn0001227	protein_coding_gene	0.773508	1.65759	0.884081	2.50471	TRUE
Gs1l	GS1-like	FBgn0019982	protein_coding_gene	0.0544929	0.850727	0.796235	2.43553	TRUE
Ald1	Aldolase 1	FBgn0000064	protein_coding_gene	0.99567	1.84037	0.844697	2.29065	TRUE
TM4SF	Transmembrane 4 superfamily	FBgn0020372	protein_coding_gene	1.00558	1.83075	0.825171	2.21822	TRUE
CG10731	-	FBgn0034081	protein_coding_gene	0.204012	0.949716	0.745704	2.20644	TRUE
CG13532	-	FBgn0034788	protein_coding_gene	0.575296	1.35037	0.775074	2.18557	TRUE
MFS3	Major Facilitator Superfamily Transporter 3	FBgn0031307	protein_coding_gene	0.0605056	0.784499	0.723993	2.17785	TRUE
bsk	basket	FBgn0000229	protein_coding_gene	-0.0742972	0.628092	0.702389	2.14671	TRUE
Roc1a	Regulator of cullins 1a	FBgn0025638	protein_coding_gene	0.0184365	0.728518	0.710081	2.14276	TRUE
VepD	Ventrally-expressed protein D	FBgn0053200	protein_coding_gene	0.183169	0.862789	0.67962	1.97958	TRUE
Cam	Calmodulin	FBgn0000253	protein_coding_gene	0.175764	0.853363	0.6776	1.97492	TRUE
CG13607	-	FBgn0039151	protein_coding_gene	1.38629	1.06414	-0.322146	-1.97008	TRUE
CG45076	-	FBgn0266446	protein_coding_gene	0.555099	0.152864	-0.402235	-1.97409	TRUE
Ubi-p5E	Ubiquitin-5E	FBgn0086558	protein_coding_gene	0.259566	-0.174491	-0.434057	-1.98736	TRUE
E(spl)mbeta-HLH	Enhancer of split mbeta, helix-loop-helix	FBgn0002733	protein_coding_gene	2.01152	1.73529	-0.276237	-2.01779	TRUE
CG14132	-	FBgn0040817	protein_coding_gene	0.785754	0.384074	-0.40168	-2.04966	TRUE
CG7872	-	FBgn0030658	protein_coding_gene	0.621223	0.196907	-0.424317	-2.07447	TRUE
Gyg	Glycogenin	FBgn0265191	protein_coding_gene	0.248776	-0.213044	-0.46182	-2.08198	TRUE
Sgsf	Salivary gland-derived secreted factor	FBgn0266261	protein_coding_gene	1.15341	0.766643	-0.386769	-2.12049	TRUE
CG44245	-	FBgn0265180	protein_coding_gene	0.296269	-0.172459	-0.468728	-2.1224	TRUE
CG7203	-	FBgn0031942	protein_coding_gene	0.57216	0.123973	-0.448187	-2.14245	TRUE
Rpt3	Regulatory particle triple-A ATPase 3	FBgn0028686	protein_coding_gene	0.327343	-0.144833	-0.472177	-2.14505	TRUE
CG1529	-	FBgn0031144	protein_coding_gene	0.296553	-0.184642	-0.481195	-2.16662	TRUE
Cpr62Bc	Cuticular protein 62Bc	FBgn0035281	protein_coding_gene	1.43483	1.05342	-0.381412	-2.19613	TRUE
Sgs7	Salivary gland secretion 7	FBgn0003377	protein_coding_gene	0.574741	0.104216	-0.470524	-2.22237	TRUE
CG45087	-	FBgn0266488	protein_coding_gene	1.06305	0.633788	-0.429258	-2.24048	TRUE
Pepck1	Phosphoenolpyruvate carboxykinase 1	FBgn0003067	protein_coding_gene	1.06305	0.633788	-0.429258	-2.24048	TRUE
CG45050	-	FBgn0266410	protein_coding_gene	0.197777	-0.322448	-0.520225	-2.27154	TRUE
Pdrg1	Pdrg1 prefoldin-like subunit	FBgn0033467	protein_coding_gene	0.609531	0.126716	-0.482815	-2.27756	TRUE
Rpn13	Regulatory particle non-ATPase 13	FBgn0033886	protein_coding_gene	0.319517	-0.201141	-0.520658	-2.31399	TRUE
SmydA-9	SET and MYND domain containing, arthropod-specific, member 9	FBgn0030102	protein_coding_gene	0.28409	-0.243064	-0.527154	-2.32507	TRUE
CG34291	-	FBgn0085320	protein_coding_gene	1.89213	1.51001	-0.382123	-2.35238	TRUE
E(spl)m2-BFM	Enhancer of split m2, Bearded family member	FBgn0002592	protein_coding_gene	1.31907	0.852365	-0.466705	-2.45907	TRUE
sqh	spaghetti squash	FBgn0003514	protein_coding_gene	0.480499	-0.0674045	-0.547904	-2.46453	TRUE
CG17549	-	FBgn0032774	protein_coding_gene	0.615459	0.0745719	-0.540887	-2.48507	TRUE
CG15353	-	FBgn0040718	protein_coding_gene	1.44087	0.951678	-0.489192	-2.57959	TRUE
RpL38	Ribosomal protein L38	FBgn0040007	protein_coding_gene	0.820425	0.259129	-0.561296	-2.6262	TRUE
Cth	Cystathionine gamma-lyase	FBgn0000566	protein_coding_gene	0.550431	-0.0443927	-0.594824	-2.65409	TRUE
Rpn9	Regulatory particle non-ATPase 9	FBgn0028691	protein_coding_gene	0.490777	-0.126623	-0.617399	-2.71393	TRUE
CG7135	-	FBgn0030895	protein_coding_gene	1.92046	1.43637	-0.484093	-2.72277	TRUE
CG5177	-	FBgn0031908	protein_coding_gene	0.571098	-0.0434235	-0.614521	-2.73074	TRUE
CG14377	-	FBgn0038148	protein_coding_gene	0.83517	0.242291	-0.59288	-2.74292	TRUE
Fbp2	Fat body protein 2	FBgn0000640	protein_coding_gene	0.91257	0.293666	-0.618904	-2.86104	TRUE
CG17754	-	FBgn0030114	protein_coding_gene	0.407281	-0.281257	-0.688538	-2.93762	TRUE
CG6770	-	FBgn0032400	protein_coding_gene	1.65497	1.07907	-0.575903	-2.95844	TRUE
CG43116	-	FBgn0262576	protein_coding_gene	2.50105	2.00326	-0.497786	-2.9664	TRUE
wupA	wings up A	FBgn0283471	protein_coding_gene	1.60421	1.00937	-0.594836	-3.00837	TRUE
rngo	rings lost	FBgn0030753	protein_coding_gene	0.439605	-0.278431	-0.718036	-3.05287	TRUE
Eig71Ee	Ecdysone-induced gene 71Ee	FBgn0004592	protein_coding_gene	1.15402	0.499757	-0.654266	-3.06736	TRUE
E(spl)m7-HLH	Enhancer of split m7, helix-loop-helix	FBgn0002633	protein_coding_gene	1.42724	0.781992	-0.64525	-3.12729	TRUE
CG30154	-	FBgn0050154	protein_coding_gene	0.969469	0.255719	-0.71375	-3.21583	TRUE
Sgs4	Salivary gland secretion 4	FBgn0003374	protein_coding_gene	0.935877	0.2172	-0.718678	-3.22197	TRUE
Tm2	Tropomyosin 2	FBgn0004117	protein_coding_gene	1.78874	1.12221	-0.666522	-3.32409	TRUE
fau	fau	FBgn0266451	protein_coding_gene	1.10124	0.355289	-0.745952	-3.37408	TRUE
CG45078	-	FBgn0266448	protein_coding_gene	1.12931	0.366971	-0.762341	-3.44152	TRUE
TpnC73F	Troponin C at 73F	FBgn0010424	protein_coding_gene	1.43406	0.673376	-0.760688	-3.53812	TRUE
Act87E	Actin 87E	FBgn0000046	protein_coding_gene	1.77997	1.0394	-0.740569	-3.5832	TRUE
Thor	Thor	FBgn0261560	protein_coding_gene	1.33724	0.525459	-0.81178	-3.68638	TRUE
Sgs5	Salivary gland secretion 5	FBgn0003375	protein_coding_gene	1.19574	0.323201	-0.872543	-3.85385	TRUE
Zasp66	Z band alternatively spliced PDZ-motif protein 66	FBgn0035917	protein_coding_gene	0.520801	-0.449505	-0.970307	-3.97294	TRUE
Polr2A	RNA polymerase II subunit A	FBgn0003277	protein_coding_gene	2.86629	2.08508	-0.781211	-4.09221	TRUE
CG8314	-	FBgn0034057	protein_coding_gene	0.409111	-0.654808	-1.06392	-4.26669	TRUE
CG14207	-	FBgn0031037	protein_coding_gene	0.820635	-0.324238	-1.14487	-4.69152	TRUE
Sgs8	Salivary gland secretion 8	FBgn0003378	protein_coding_gene	2.38329	1.30961	-1.07368	-4.96488	TRUE
Cdc6	Cell division cycle 6	FBgn0035918	protein_coding_gene	1.30129	0.0499434	-1.25135	-5.22991	TRUE
l(2)efl	lethal (2) essential for life	FBgn0011296	protein_coding_gene	1.97834	0.332444	-1.6459	-6.85382	TRUE
CG2680	-	FBgn0024995	protein_coding_gene	0.457226	1.13982	0.682595	1.89798	FALSE
CG34260	-	FBgn0085289	protein_coding_gene	0.107218	0.742714	0.635495	1.84896	FALSE
CG31952	-	FBgn0051952	protein_coding_gene	0.487433	1.15039	0.66296	1.81834	FALSE
Tbcc	Tubulin-binding cofactor C	FBgn0051961	protein_coding_gene	0.0559448	0.670399	0.614454	1.79173	FALSE
lectin-24Db	lectin-24Db	FBgn0040102	protein_coding_gene	0.121803	0.739419	0.617616	1.78078	FALSE
ATPsynbeta	ATP synthase, beta subunit	FBgn0010217	protein_coding_gene	0.138016	0.753604	0.615587	1.76815	FALSE
Nt5c	5' nucleotidase C	FBgn0033426	protein_coding_gene	-0.114233	0.471123	0.585356	1.74596	FALSE
betaTub56D	beta-Tubulin at 56D	FBgn0284243	protein_coding_gene	1.28184	1.99212	0.710277	1.71874	FALSE
Oli	Olig family	FBgn0032651	protein_coding_gene	2.16192	2.95101	0.789087	1.70179	FALSE
c-cup	calcutta cup	FBgn0031367	protein_coding_gene	0.540225	1.17307	0.632847	1.69402	FALSE
meru	meru	FBgn0052150	protein_coding_gene	1.37708	2.08917	0.71209	1.69314	FALSE
CG43233	-	FBgn0262878	protein_coding_gene	0.906399	1.57372	0.667318	1.69292	FALSE
CG34167	-	FBgn0085196	protein_coding_gene	0.565409	1.19849	0.633084	1.6864	FALSE
COX7C	Cytochrome c oxidase subunit 7C	FBgn0040773	protein_coding_gene	0.676558	1.31874	0.642184	1.68124	FALSE
Acp53C14c	Accessory gland protein 53C14c	FBgn0053530	protein_coding_gene	0.731053	1.36629	0.635235	1.63833	FALSE
Sfxn1-3	Sideroflexin 1/3	FBgn0037239	protein_coding_gene	0.12603	0.694555	0.568525	1.60563	FALSE
Sec22	Secretory 22	FBgn0260855	protein_coding_gene	0.419904	1.01574	0.595837	1.60349	FALSE
Ldh	Lactate dehydrogenase	FBgn0001258	protein_coding_gene	0.870521	1.50626	0.635741	1.59323	FALSE
tau	tau	FBgn0266579	protein_coding_gene	0.618584	1.22485	0.606269	1.57362	FALSE
dpr5	defective proboscis extension response 5	FBgn0037908	protein_coding_gene	0.453133	1.04301	0.589877	1.57123	FALSE
Nepl11	Neprilysin-like 11	FBgn0037230	protein_coding_gene	2.34077	3.10838	0.767605	1.56565	FALSE
CG9921	-	FBgn0030743	protein_coding_gene	0.329828	0.904536	0.574708	1.559	FALSE
PyK	Pyruvate kinase	FBgn0267385	protein_coding_gene	0.237475	0.800289	0.562814	1.54795	FALSE
CG45105	-	FBgn0266566	protein_coding_gene	0.693821	1.29831	0.604492	1.54204	FALSE
Dnaaf4	Dynein axonemal assembly factor 4	FBgn0032345	protein_coding_gene	0.68182	1.28232	0.600503	1.53196	FALSE
CG12344	-	FBgn0033558	protein_coding_gene	0.467531	1.0457	0.57817	1.52496	FALSE
sosie	sosie	FBgn0039232	protein_coding_gene	0.504679	1.08563	0.580948	1.5223	FALSE
cpx	complexin	FBgn0041605	protein_coding_gene	1.31885	1.97534	0.656493	1.51596	FALSE
LamC	Lamin C	FBgn0010397	protein_coding_gene	-0.121822	0.394358	0.51618	1.5037	FALSE
Sumo	Small ubiquitin like modifier	FBgn0264922	protein_coding_gene	0.607042	1.18273	0.575689	1.46928	FALSE
GlyP	Glycogen phosphorylase	FBgn0004507	protein_coding_gene	0.291429	0.834578	0.543149	1.46022	FALSE
CG33062	-	FBgn0053062	protein_coding_gene	0.870996	1.46672	0.59572	1.45144	FALSE
kek4	kekkon 4	FBgn0032484	protein_coding_gene	0.782585	1.36934	0.586751	1.44942	FALSE
CG14072	-	FBgn0032318	protein_coding_gene	0.599902	1.16784	0.567933	1.44423	FALSE
CG33658	-	FBgn0053658	protein_coding_gene	1.03916	1.64599	0.606828	1.43422	FALSE
7B2	7B2	FBgn0041707	protein_coding_gene	1.59413	2.25058	0.656449	1.42326	FALSE
CG17107	-	FBgn0032281	protein_coding_gene	0.619242	1.18234	0.563096	1.42061	FALSE
CG13245	-	FBgn0045827	protein_coding_gene	0.199056	0.721805	0.522749	1.41908	FALSE
CG43816	-	FBgn0264364	protein_coding_gene	0.199056	0.721805	0.522749	1.41908	FALSE
CG14312	-	FBgn0038596	protein_coding_gene	0.929578	1.52051	0.590934	1.41481	FALSE
Pglym78	Phosphoglyceromutase 78	FBgn0014869	protein_coding_gene	0.618374	1.17864	0.56027	1.41091	FALSE
Naprt	Nicotinate phosphoribosyltransferase	FBgn0031589	protein_coding_gene	-0.200396	0.281227	0.481624	1.40782	FALSE
CG44521	-	FBgn0265714	protein_coding_gene	0.511283	1.05842	0.54714	1.40044	FALSE
14-3-3epsilon	14-3-3epsilon	FBgn0020238	protein_coding_gene	0.578219	1.12961	0.551393	1.39299	FALSE
RpLP2	Ribosomal protein LP2	FBgn0003274	protein_coding_gene	0.320733	0.836858	0.516125	1.35473	FALSE
CG30457	-	FBgn0050457	protein_coding_gene	0.419224	0.944076	0.524852	1.35251	FALSE
CG17778	-	FBgn0023534	protein_coding_gene	1.13219	1.72287	0.590682	1.34581	FALSE
CG43324	-	FBgn0263029	protein_coding_gene	0.646348	1.1907	0.54435	1.34516	FALSE
CG43229	-	FBgn0262874	protein_coding_gene	0.689386	1.23722	0.547836	1.34303	FALSE
CG43149	-	FBgn0262679	protein_coding_gene	0.936921	1.50489	0.567965	1.33105	FALSE
CG10257	-	FBgn0033985	protein_coding_gene	0.113395	0.600788	0.487393	1.32275	FALSE
Ak2	Adenylate kinase 2	FBgn0283494	protein_coding_gene	0.350328	0.860223	0.509895	1.32274	FALSE
Taldo	Transaldolase	FBgn0023477	protein_coding_gene	-0.0426971	0.428511	0.471208	1.31795	FALSE
CG42361	-	FBgn0259707	protein_coding_gene	0.788522	1.33652	0.548	1.31029	FALSE
CG13502	-	FBgn0034692	protein_coding_gene	0.366789	0.872636	0.505847	1.30288	FALSE
CG9570	-	FBgn0031085	protein_coding_gene	0.256538	0.751595	0.495057	1.30176	FALSE
CG44215	-	FBgn0265146	protein_coding_gene	0.329658	0.830956	0.501298	1.29926	FALSE
alphaTub84B	alpha-Tubulin at 84B	FBgn0003884	protein_coding_gene	1.12392	1.70018	0.576256	1.29753	FALSE
cmpy	crimpy	FBgn0037015	protein_coding_gene	0.478231	0.990959	0.512728	1.28977	FALSE
CG31820	-	FBgn0051820	protein_coding_gene	0.583566	1.10593	0.522366	1.28846	FALSE
CG6683	-	FBgn0035902	protein_coding_gene	0.470829	0.98198	0.511151	1.28668	FALSE
CG5267	-	FBgn0034154	protein_coding_gene	0.948671	1.50519	0.556518	1.28659	FALSE
CG46448	-	FBgn0287218	protein_coding_gene	0.743201	1.27912	0.535922	1.28278	FALSE
CG7370	-	FBgn0037133	protein_coding_gene	1.59434	2.21099	0.616644	1.28233	FALSE
MED21	Mediator complex subunit 21	FBgn0040020	protein_coding_gene	0.28716	0.774526	0.487366	1.26424	FALSE
elav	embryonic lethal abnormal vision	FBgn0260400	protein_coding_gene	0.772336	1.30472	0.532385	1.26047	FALSE
tipE	temperature-induced paralytic E	FBgn0003710	protein_coding_gene	0.12095	0.59123	0.47028	1.25965	FALSE
CG3226	-	FBgn0029882	protein_coding_gene	0.20539	0.679838	0.474448	1.24601	FALSE
Syx1A	Syntaxin 1A	FBgn0013343	protein_coding_gene	0.252371	0.728391	0.476019	1.23578	FALSE
dpr7	defective proboscis extension response 7	FBgn0053481	protein_coding_gene	0.0394523	0.490267	0.450815	1.21816	FALSE
miple1	midkine and pleiotrophin 1	FBgn0027111	protein_coding_gene	0.635952	1.14245	0.506494	1.21469	FALSE
Dsp1	Dorsal switch protein 1	FBgn0278608	protein_coding_gene	0.455975	0.944987	0.489012	1.21332	FALSE
CRMP	Collapsin Response Mediator Protein	FBgn0023023	protein_coding_gene	-0.128259	0.305016	0.433275	1.21247	FALSE
CG15120	-	FBgn0034454	protein_coding_gene	0.468929	0.957587	0.488658	1.20771	FALSE
Pgm1	Phosphoglucose mutase 1	FBgn0003076	protein_coding_gene	0.263669	0.731762	0.468093	1.20393	FALSE
eIF2Bbeta	eukaryotic translation initiation factor 2B subunit beta	FBgn0024996	protein_coding_gene	0.0397239	0.486471	0.446747	1.20367	FALSE
CG17321	-	FBgn0032719	protein_coding_gene	0.844372	1.36584	0.521464	1.1976	FALSE
Srrm234	Serine-arginine repetitive matrix 2/3/4	FBgn0035253	protein_coding_gene	0.761513	1.27194	0.510425	1.18639	FALSE
CG42239	-	FBgn0250868	protein_coding_gene	0.744538	1.25288	0.508346	1.18474	FALSE
Pgi	Phosphoglucose isomerase	FBgn0003074	protein_coding_gene	0.954645	1.48007	0.525426	1.17455	FALSE
RpS13	Ribosomal protein S13	FBgn0010265	protein_coding_gene	0.491718	0.971319	0.479601	1.168	FALSE
CG12071	-	FBgn0039808	protein_coding_gene	0.119724	0.562743	0.44302	1.16359	FALSE
CG15564	-	FBgn0039833	protein_coding_gene	0.393328	0.861192	0.467864	1.15954	FALSE
Atpalpha	Na pump alpha subunit	FBgn0002921	protein_coding_gene	0.325602	0.786039	0.460437	1.15602	FALSE
CG44362	-	FBgn0265469	protein_coding_gene	1.12628	1.66245	0.536171	1.15488	FALSE
CG13928	-	FBgn0035246	protein_coding_gene	0.746488	1.24355	0.497064	1.14415	FALSE
Bacc	Bacchus	FBgn0031453	protein_coding_gene	1.24216	1.7863	0.544135	1.14411	FALSE
Ric	Ras-related protein interacting with calmodulin	FBgn0265605	protein_coding_gene	-0.0392612	0.381374	0.420635	1.13782	FALSE
CG12355	-	FBgn0040805	protein_coding_gene	0.484782	0.953568	0.468786	1.13206	FALSE
CG6329	-	FBgn0033872	protein_coding_gene	0.287832	0.737445	0.449613	1.13041	FALSE
RpLP1	Ribosomal protein LP1	FBgn0002593	protein_coding_gene	0.306559	0.757711	0.451152	1.12956	FALSE
Sidpn	similar to Deadpan	FBgn0032741	protein_coding_gene	0.396191	0.852786	0.456595	1.11869	FALSE
arg	arginase	FBgn0023535	protein_coding_gene	0.672618	1.15531	0.482694	1.11813	FALSE
AdSS	Adenylosuccinate Synthetase	FBgn0027493	protein_coding_gene	-0.0446202	0.369937	0.414557	1.11811	FALSE
Spag1	Spag1 axonemal dynein assembly factor	FBgn0039463	protein_coding_gene	0.375919	0.82819	0.452271	1.11021	FALSE
BomT1	Bomanin Tailed 1	FBgn0262838	protein_coding_gene	0.744961	1.23038	0.485415	1.10344	FALSE
Jra	Jun-related antigen	FBgn0001291	protein_coding_gene	0.137785	0.565075	0.42729	1.10185	FALSE
CG7299	-	FBgn0032282	protein_coding_gene	0.518392	0.981757	0.463365	1.10157	FALSE
CG6337	-	FBgn0033873	protein_coding_gene	0.29235	0.733667	0.441317	1.09953	FALSE
CG14989	-	FBgn0035495	protein_coding_gene	0.507583	0.969084	0.461501	1.09861	FALSE
SdhC	Succinate dehydrogenase, subunit C	FBgn0037873	protein_coding_gene	0.487418	0.945729	0.458311	1.0941	FALSE
Octbeta1R	Octopamine beta1 receptor	FBgn0038980	protein_coding_gene	0.660691	1.13458	0.473892	1.09099	FALSE
CG14089	-	FBgn0036861	protein_coding_gene	0.786772	1.27241	0.485636	1.09017	FALSE
chrb	charybde	FBgn0036165	protein_coding_gene	0.00705631	0.418285	0.411228	1.08896	FALSE
Tsp47F	Tetraspanin 47F	FBgn0033629	protein_coding_gene	0.623362	1.09234	0.468977	1.08615	FALSE
CG10508	-	FBgn0037060	protein_coding_gene	-0.00388918	0.404976	0.408865	1.08427	FALSE
CG11191	-	FBgn0033249	protein_coding_gene	0.347109	0.789116	0.442007	1.08357	FALSE
Tmtc3	Transmembrane O-mannosyltransferase targeting cadherins 3	FBgn0020312	protein_coding_gene	0.937995	1.43573	0.497732	1.08214	FALSE
Hex-A	Hexokinase A	FBgn0001186	protein_coding_gene	0.437324	0.886726	0.449402	1.07941	FALSE
Klc	Kinesin light chain	FBgn0010235	protein_coding_gene	0.275751	0.709665	0.433914	1.07891	FALSE
alphaKap4	alpha Karyopherin-4	FBgn0035657	protein_coding_gene	0.376648	0.819932	0.443284	1.07816	FALSE
CG34282	-	FBgn0085311	protein_coding_gene	0.500584	0.954173	0.453589	1.07296	FALSE
CG6660	-	FBgn0039030	protein_coding_gene	0.196265	0.620848	0.424582	1.07261	FALSE
VGlut	Vesicular glutamate transporter	FBgn0031424	protein_coding_gene	0.715628	1.18815	0.47252	1.06767	FALSE
CG11404	-	FBgn0037169	protein_coding_gene	0.266174	0.69485	0.428676	1.0636	FALSE
aPKC	atypical protein kinase C	FBgn0261854	protein_coding_gene	0.321876	0.753378	0.431502	1.05487	FALSE
CG9164	-	FBgn0030634	protein_coding_gene	0.817728	1.29383	0.476102	1.04602	FALSE
Fer1	48 related 1	FBgn0037475	protein_coding_gene	0.196118	0.607533	0.411415	1.02606	FALSE
CG42360	-	FBgn0259742	protein_coding_gene	0.27549	0.694326	0.418837	1.02564	FALSE
CG15390	-	FBgn0031419	protein_coding_gene	0.922624	1.40089	0.47827	1.01843	FALSE
CG11226	-	FBgn0037195	protein_coding_gene	0.309771	0.728383	0.418612	1.01332	FALSE
CG13008	-	FBgn0030780	protein_coding_gene	0.366008	0.786698	0.42069	1.00177	FALSE
VAChT	Vesicular acetylcholine transporter	FBgn0270928	protein_coding_gene	1.0251	1.50677	0.481671	0.996022	FALSE
CG9919	-	FBgn0030742	protein_coding_gene	0.168137	0.56551	0.397373	0.985773	FALSE
CG10098	-	FBgn0037472	protein_coding_gene	0.355539	0.769431	0.413892	0.981234	FALSE
CG4577	-	FBgn0031306	protein_coding_gene	0.129067	0.521074	0.392007	0.979915	FALSE
CG14440	-	FBgn0029894	protein_coding_gene	0.577401	1.01196	0.434559	0.979793	FALSE
CG12594	-	FBgn0037941	protein_coding_gene	0.821721	1.27944	0.457715	0.979608	FALSE
amon	amontillado	FBgn0023179	protein_coding_gene	0.706737	1.15336	0.446623	0.97901	FALSE
nito	spenito	FBgn0027548	protein_coding_gene	-0.047174	0.327707	0.374881	0.978555	FALSE
CG2256	-	FBgn0029995	protein_coding_gene	0.889021	1.35279	0.463765	0.978397	FALSE
CG3328	-	FBgn0034985	protein_coding_gene	0.390729	0.806626	0.415897	0.976502	FALSE
TTLL1B	Tubulin tyrosine ligase-like 1B	FBgn0052238	protein_coding_gene	0.345615	0.756184	0.410569	0.972811	FALSE
Men	Malic enzyme	FBgn0002719	protein_coding_gene	-0.105172	0.261535	0.366707	0.969125	FALSE
CG15650	-	FBgn0034565	protein_coding_gene	0.425653	0.841164	0.415512	0.963398	FALSE
CG44247	-	FBgn0265182	protein_coding_gene	0.47969	0.899528	0.419839	0.960545	FALSE
Tudor-SN	Tudor staphylococcal nuclease	FBgn0035121	protein_coding_gene	0.508016	0.930083	0.422067	0.958908	FALSE
GstZ2	Glutathione S transferase Z2	FBgn0037697	protein_coding_gene	0.579372	1.0075	0.428125	0.95636	FALSE
Rpe	Ribulose-5-phosphate-3-epimerase	FBgn0050499	protein_coding_gene	0.108435	0.491367	0.382932	0.954736	FALSE
dpr12	defective proboscis extension response 12	FBgn0085414	protein_coding_gene	0.45845	0.873933	0.415483	0.952272	FALSE
CG4907	-	FBgn0039010	protein_coding_gene	0.0861887	0.466083	0.379894	0.951463	FALSE
Ost48	Oligosaccharyltransferase 48kD subunit	FBgn0014868	protein_coding_gene	0.149468	0.534726	0.385258	0.949175	FALSE
CG12038	-	FBgn0035179	protein_coding_gene	0.298496	0.697822	0.399326	0.948862	FALSE
peb	pebbled	FBgn0003053	protein_coding_gene	0.244679	0.635458	0.39078	0.936708	FALSE
futsch	futsch	FBgn0259108	protein_coding_gene	0.552101	0.971916	0.419816	0.936122	FALSE
CG14995	-	FBgn0035497	protein_coding_gene	-0.06998	0.290508	0.360488	0.935284	FALSE
CG34221	-	FBgn0085250	protein_coding_gene	0.663474	1.09198	0.428509	0.929447	FALSE
nrv3	nervana 3	FBgn0032946	protein_coding_gene	1.03815	1.50177	0.463613	0.927724	FALSE
CG17159	-	FBgn0039945	protein_coding_gene	-0.0627472	0.295282	0.35803	0.924153	FALSE
fend	forked end	FBgn0030090	protein_coding_gene	0.308403	0.701167	0.392764	0.922309	FALSE
tej	tejas	FBgn0033921	protein_coding_gene	0.555018	0.969602	0.414585	0.916629	FALSE
CG13708	-	FBgn0035577	protein_coding_gene	0.154325	0.530299	0.375974	0.914685	FALSE
Mtmr6	Myotubularin related protein 6	FBgn0028497	protein_coding_gene	0.592597	1.01006	0.41746	0.91417	FALSE
ND-42	NADH dehydrogenase (ubiquinone) 42 kDa subunit	FBgn0019957	protein_coding_gene	0.255273	0.640223	0.38495	0.912517	FALSE
CG15594	-	FBgn0037421	protein_coding_gene	0.52087	0.930376	0.409507	0.910137	FALSE
Gbeta13F	G protein beta-subunit 13F	FBgn0001105	protein_coding_gene	0.16669	0.542402	0.375712	0.9096	FALSE
Lcp65Ag2	Lcp65Ag2	FBgn0020637	protein_coding_gene	1.25307	1.73141	0.478338	0.907589	FALSE
CG42496	-	FBgn0260222	protein_coding_gene	0.42015	0.818797	0.398647	0.905563	FALSE
Ppcdc	Phosphopantothenoylcysteine decarboxylase	FBgn0050290	protein_coding_gene	0.42015	0.818797	0.398647	0.905563	FALSE
cpo	couch potato	FBgn0263995	protein_coding_gene	0.576522	0.989637	0.413115	0.904198	FALSE
CG8245	-	FBgn0033031	protein_coding_gene	0.3103	0.696876	0.386577	0.899774	FALSE
CG4293	-	FBgn0024983	protein_coding_gene	0.141091	0.511537	0.370446	0.899572	FALSE
CG15522	-	FBgn0039723	protein_coding_gene	0.661265	1.08049	0.419221	0.897319	FALSE
ND-ASHI	NADH dehydrogenase (ubiquinone) ASHI subunit	FBgn0029888	protein_coding_gene	0.700825	1.12374	0.422917	0.897101	FALSE
Hsp83	Heat shock protein 83	FBgn0001233	protein_coding_gene	0.783009	1.21292	0.429916	0.894243	FALSE
loopin-1	loopin-1	FBgn0259795	protein_coding_gene	0.432837	0.828985	0.396149	0.892458	FALSE
CG42394	-	FBgn0259740	protein_coding_gene	0.819576	1.25225	0.432675	0.891716	FALSE
CG4133	-	FBgn0031257	protein_coding_gene	0.485136	0.885977	0.400841	0.891481	FALSE
HemK2	HemK methyltransferase 2	FBgn0031454	protein_coding_gene	0.645582	1.06059	0.415005	0.887671	FALSE
Snapin	SNAP associated protein	FBgn0031455	protein_coding_gene	0.645582	1.06059	0.415005	0.887671	FALSE
His4r	Histone H4 replacement	FBgn0013981	protein_coding_gene	1.11401	1.5727	0.45869	0.884803	FALSE
Drep3	DNA fragmentation factor-related protein 3	FBgn0028407	protein_coding_gene	0.500853	0.900342	0.399489	0.881412	FALSE
CG15482	-	FBgn0032483	protein_coding_gene	0.777666	1.20276	0.425096	0.878981	FALSE
CG43393	-	FBgn0263250	protein_coding_gene	0.528703	0.929312	0.400609	0.876014	FALSE
CG14071	-	FBgn0032312	protein_coding_gene	0.304145	0.682783	0.378638	0.873749	FALSE
CG33644	-	FBgn0053644	protein_coding_gene	0.537152	0.937548	0.400397	0.872424	FALSE
NPFR	Neuropeptide F receptor	FBgn0037408	protein_coding_gene	0.553873	0.955379	0.401506	0.870729	FALSE
tsh	teashirt	FBgn0003866	protein_coding_gene	0.198077	0.565596	0.367519	0.870056	FALSE
kdn	knockdown	FBgn0261955	protein_coding_gene	0.0341751	0.381641	0.347465	0.854185	FALSE
hang	hangover	FBgn0026575	protein_coding_gene	0.089173	0.441026	0.351853	0.851224	FALSE
Rack1	Receptor of activated protein kinase C 1	FBgn0020618	protein_coding_gene	0.0463759	0.39415	0.347774	0.851175	FALSE
DopEcR	Dopamine/Ecdysteroid receptor	FBgn0035538	protein_coding_gene	0.130394	0.485532	0.355139	0.848995	FALSE
Xxylt	Xyloside xylosyltransferase	FBgn0034959	protein_coding_gene	0.352636	0.72699	0.374354	0.842287	FALSE
Hrb98DE	Heterogeneous nuclear ribonucleoprotein at 98DE	FBgn0001215	protein_coding_gene	-0.0325268	0.304832	0.337358	0.840839	FALSE
ssp6	short spindle 6	FBgn0035676	protein_coding_gene	0.393421	0.769558	0.376137	0.834885	FALSE
CG44259	-	FBgn0265199	protein_coding_gene	1.17791	1.62801	0.450102	0.832931	FALSE
CG9426	-	FBgn0032485	protein_coding_gene	0.302128	0.667395	0.365267	0.827108	FALSE
Tusp	Tusp	FBgn0039530	protein_coding_gene	0.260583	0.620835	0.360252	0.823324	FALSE
Gr68a	Gustatory receptor 68a	FBgn0041231	protein_coding_gene	0.382254	0.753524	0.37127	0.821417	FALSE
CG11300	-	FBgn0034901	protein_coding_gene	0.777899	1.18646	0.408557	0.820374	FALSE
CG14853	-	FBgn0038246	protein_coding_gene	0.333705	0.698857	0.365152	0.816085	FALSE
CG3819	-	FBgn0036833	protein_coding_gene	0.255244	0.61268	0.357437	0.815158	FALSE
Dif	Dorsal-related immunity factor	FBgn0011274	protein_coding_gene	0.165502	0.51165	0.346148	0.805376	FALSE
CG2233	-	FBgn0029990	protein_coding_gene	0.333348	0.695262	0.361914	0.804748	FALSE
scrt	scratch	FBgn0004880	protein_coding_gene	0.567575	0.95142	0.383845	0.803619	FALSE
Vha16-1	Vacuolar H[+] ATPase 16kD subunit 1	FBgn0262736	protein_coding_gene	0.331987	0.692081	0.360094	0.798764	FALSE
SP2353	SP2353	FBgn0034070	protein_coding_gene	0.507365	0.884058	0.376693	0.798552	FALSE
RNF220	ring finger protein 220	FBgn0039013	protein_coding_gene	0.703556	1.09801	0.394452	0.795447	FALSE
CG2765	-	FBgn0035087	protein_coding_gene	0.933785	1.34957	0.415787	0.793557	FALSE
CG14185	-	FBgn0036936	protein_coding_gene	0.352995	0.713271	0.360276	0.792345	FALSE
Gad1	Glutamic acid decarboxylase 1	FBgn0004516	protein_coding_gene	0.939857	1.35438	0.414519	0.787028	FALSE
CASK	CASK	FBgn0013759	protein_coding_gene	0.351398	0.709935	0.358537	0.786726	FALSE
CG15651	-	FBgn0034567	protein_coding_gene	0.271702	0.622026	0.350324	0.784455	FALSE
CG17162	-	FBgn0039944	protein_coding_gene	-0.0225014	0.299847	0.322349	0.78435	FALSE
CG11373	-	FBgn0040679	protein_coding_gene	0.954676	1.36846	0.413786	0.779453	FALSE
CG14762	-	FBgn0033250	protein_coding_gene	0.489238	0.858602	0.369364	0.778708	FALSE
Hug	Hugin	FBgn0028374	protein_coding_gene	0.404839	0.764922	0.360083	0.774233	FALSE
tutl	turtle	FBgn0010473	protein_coding_gene	0.551048	0.924839	0.373791	0.773595	FALSE
CG2217	-	FBgn0027544	protein_coding_gene	0.222129	0.564259	0.34213	0.772119	FALSE
CG42740	-	FBgn0261704	protein_coding_gene	0.222129	0.564259	0.34213	0.772119	FALSE
CG13251	-	FBgn0037014	protein_coding_gene	0.422155	0.782132	0.359977	0.768038	FALSE
Octbeta2R	Octopamine beta2 receptor	FBgn0038063	protein_coding_gene	-0.048009	0.26693	0.314939	0.766702	FALSE
Nrx-1	Neurexin 1	FBgn0038975	protein_coding_gene	0.517987	0.886676	0.368688	0.766652	FALSE
CG42809	-	FBgn0261991	protein_coding_gene	1.48735	1.94726	0.459907	0.763606	FALSE
CG30460	-	FBgn0050460	protein_coding_gene	0.396666	0.751677	0.355011	0.759031	FALSE
Toll-7	Toll-7	FBgn0034476	protein_coding_gene	0.732653	1.11909	0.386442	0.757317	FALSE
CG7236	-	FBgn0031730	protein_coding_gene	0.425578	0.78256	0.356981	0.756286	FALSE
CG10591	-	FBgn0035621	protein_coding_gene	0.177419	0.509476	0.332057	0.751502	FALSE
eIF4EHP	eukaryotic translation initiation factor 4E homologous protein	FBgn0053100	protein_coding_gene	0.23704	0.573806	0.336766	0.748123	FALSE
vvl	ventral veins lacking	FBgn0086680	protein_coding_gene	0.754934	1.1406	0.385664	0.747075	FALSE
mbl	muscleblind	FBgn0265487	protein_coding_gene	0.151366	0.47948	0.328114	0.746304	FALSE
CG18675	-	FBgn0040696	protein_coding_gene	0.426674	0.780818	0.354145	0.74588	FALSE
CG8757	-	FBgn0036380	protein_coding_gene	0.201742	0.534479	0.332738	0.745734	FALSE
CG14535	-	FBgn0031955	protein_coding_gene	0.370907	0.719158	0.348251	0.743769	FALSE
Pfk	Phosphofructokinase	FBgn0003071	protein_coding_gene	0.0749332	0.394474	0.319541	0.741661	FALSE
PVRAP	PVR adaptor protein	FBgn0052406	protein_coding_gene	0.474981	0.832242	0.357261	0.740668	FALSE
Sap47	Synapse-associated protein 47kD	FBgn0013334	protein_coding_gene	0.227273	0.560978	0.333705	0.740574	FALSE
Mctp	Multiple C2 domain and transmembrane region protein	FBgn0034389	protein_coding_gene	0.128766	0.452734	0.323968	0.73923	FALSE
dpr20	defective proboscis extension response 20	FBgn0035170	protein_coding_gene	0.269972	0.606619	0.336647	0.736631	FALSE
CG11456	-	FBgn0037031	protein_coding_gene	0.162778	0.488983	0.326204	0.73571	FALSE
CG14591	-	FBgn0033054	protein_coding_gene	0.541887	0.903893	0.362005	0.734967	FALSE
CG7742	-	FBgn0031690	protein_coding_gene	0.0271532	0.340116	0.312962	0.734441	FALSE
phyl	phyllopod	FBgn0013725	protein_coding_gene	0.247048	0.580132	0.333083	0.731727	FALSE
pigeon	pigeon	FBgn0010309	protein_coding_gene	0.0777964	0.394331	0.316535	0.730059	FALSE
tty	tweety	FBgn0015558	protein_coding_gene	0.240145	0.570978	0.330832	0.726081	FALSE
Ac76E	Adenylyl cyclase 76E	FBgn0004852	protein_coding_gene	-0.0832826	0.216602	0.299884	0.725282	FALSE
Ten-m	Tenascin major	FBgn0004449	protein_coding_gene	0.312912	0.650199	0.337287	0.724462	FALSE
Idh3a	Isocitrate dehydrogenase 3a	FBgn0027291	protein_coding_gene	0.195335	0.521141	0.325806	0.723357	FALSE
CG12347	-	FBgn0038558	protein_coding_gene	0.836023	1.22213	0.386112	0.721402	FALSE
CG43920	-	FBgn0264541	protein_coding_gene	1.02388	1.42768	0.4038	0.720848	FALSE
Cyp49a1	Cytochrome P450 49a1	FBgn0033524	protein_coding_gene	0.549142	0.907798	0.358656	0.720674	FALSE
mbm	mushroom body miniature	FBgn0086912	protein_coding_gene	0.397826	0.741729	0.343903	0.719332	FALSE
danr	distal antenna-related	FBgn0039283	protein_coding_gene	1.03022	1.43369	0.403466	0.717534	FALSE
Sox21a	Sox21a	FBgn0036411	protein_coding_gene	0.236987	0.564534	0.327547	0.715516	FALSE
CG14480	-	FBgn0034242	protein_coding_gene	0.520029	0.87398	0.353952	0.713813	FALSE
CG46428	-	FBgn0286931	protein_coding_gene	0.520029	0.87398	0.353952	0.713813	FALSE
Tom20	Translocase of outer membrane 20	FBgn0036928	protein_coding_gene	0.267891	0.597613	0.329722	0.712823	FALSE
Cow	Carrier of Wingless	FBgn0039054	protein_coding_gene	0.394054	0.735078	0.341024	0.710409	FALSE
CG31008	-	FBgn0051008	protein_coding_gene	0.417072	0.759066	0.341994	0.706105	FALSE
CG34393	-	FBgn0085422	protein_coding_gene	0.370774	0.707725	0.336951	0.703823	FALSE
Naam	Nicotinamide amidase	FBgn0051216	protein_coding_gene	0.438684	0.781253	0.342569	0.700874	FALSE
CG14234	-	FBgn0031065	protein_coding_gene	0.714632	1.08299	0.368358	0.699378	FALSE
ATPsyndelta	ATP synthase, delta subunit	FBgn0028342	protein_coding_gene	0.149546	0.463729	0.314184	0.697618	FALSE
CG44314	-	FBgn0265373	protein_coding_gene	1.21112	1.6258	0.414683	0.696419	FALSE
Nacalpha	Nascent polypeptide associated complex protein alpha subunit	FBgn0086904	protein_coding_gene	0.19046	0.508165	0.317705	0.696326	FALSE
Rdl	Resistant to dieldrin	FBgn0004244	protein_coding_gene	0.593156	0.948496	0.35534	0.694145	FALSE
Dnaaf6	Dynein axonemal assembly factor 6	FBgn0036437	protein_coding_gene	0.529823	0.877894	0.348071	0.68971	FALSE
Arf6	ADP ribosylation factor 6	FBgn0013750	protein_coding_gene	0.368067	0.700425	0.332359	0.68848	FALSE
NP15.6	NP15.6	FBgn0027785	protein_coding_gene	0.588172	0.941044	0.352872	0.687085	FALSE
CG46025	-	FBgn0267689	protein_coding_gene	0.186249	0.500873	0.314624	0.686838	FALSE
MSAmiP	MSA micropeptide	FBgn0288835	protein_coding_gene	0.0314749	0.331268	0.299793	0.686381	FALSE
Teh4	tipE homolog 4	FBgn0035504	protein_coding_gene	0.656121	1.01452	0.358399	0.683804	FALSE
nSyb	neuronal Synaptobrevin	FBgn0013342	protein_coding_gene	0.674431	1.0336	0.359167	0.680365	FALSE
kek1	kekkon 1	FBgn0015399	protein_coding_gene	0.924772	1.30771	0.382937	0.680331	FALSE
CG15803	-	FBgn0038606	protein_coding_gene	0.306819	0.631021	0.324202	0.680202	FALSE
Hsp67Bc	Heat shock gene 67Bc	FBgn0001229	protein_coding_gene	1.30905	1.72822	0.419169	0.679375	FALSE
CG13842	-	FBgn0039009	protein_coding_gene	0.139296	0.447197	0.307901	0.678831	FALSE
Fie	Fire exit	FBgn0026592	protein_coding_gene	0.889757	1.26834	0.378579	0.676678	FALSE
CG13950	-	FBgn0031289	protein_coding_gene	0.56234	0.909186	0.346846	0.674442	FALSE
mid	midline	FBgn0261963	protein_coding_gene	0.551352	0.896835	0.345483	0.673314	FALSE
CG32801	-	FBgn0052801	protein_coding_gene	0.769272	1.13502	0.36575	0.671781	FALSE
CG12531	-	FBgn0031064	protein_coding_gene	0.384365	0.711564	0.327199	0.664741	FALSE
clu	clueless	FBgn0034087	protein_coding_gene	0.0192992	0.311408	0.292109	0.663281	FALSE
CG14342	-	FBgn0031324	protein_coding_gene	1.11214	1.50752	0.395386	0.661402	FALSE
Toll-6	Toll-6	FBgn0036494	protein_coding_gene	0.488696	0.824451	0.335755	0.659948	FALSE
CG17193	-	FBgn0040571	protein_coding_gene	0.300114	0.617686	0.317572	0.658995	FALSE
CG6330	-	FBgn0039464	protein_coding_gene	0.554849	0.896455	0.341606	0.658417	FALSE
uzip	unzipped	FBgn0004055	protein_coding_gene	0.4477	0.778532	0.330832	0.656308	FALSE
Dh31-R	Diuretic hormone 31 Receptor	FBgn0052843	protein_coding_gene	0.351448	0.672271	0.320823	0.653242	FALSE
aus	argus	FBgn0038881	protein_coding_gene	0.369259	0.691747	0.322488	0.653148	FALSE
beat-IV	beaten path IV	FBgn0039089	protein_coding_gene	0.501671	0.835912	0.334241	0.650229	FALSE
CG13924	-	FBgn0035286	protein_coding_gene	0.329646	0.647509	0.317863	0.650098	FALSE
Galphao	G protein alpha o subunit	FBgn0001122	protein_coding_gene	0.424181	0.750142	0.325961	0.646977	FALSE
Trpm	Transient receptor potential cation channel, subfamily M	FBgn0265194	protein_coding_gene	0.0950356	0.389646	0.29461	0.646673	FALSE
Shal	Shaker cognate l	FBgn0005564	protein_coding_gene	0.367639	0.687848	0.320209	0.645626	FALSE
abd-A	abdominal A	FBgn0000014	protein_coding_gene	0.154398	0.452799	0.298401	0.640134	FALSE
Tina-1	Troponin C-akin-1	FBgn0035083	protein_coding_gene	0.446828	0.772716	0.325887	0.639101	FALSE
CG13054	-	FBgn0036584	protein_coding_gene	0.937043	1.30927	0.37223	0.638315	FALSE
CG5348	-	FBgn0034156	protein_coding_gene	0.175684	0.474932	0.299248	0.635975	FALSE
CG12607	-	FBgn0035545	protein_coding_gene	0.38647	0.703845	0.317375	0.629267	FALSE
Calr	Calreticulin	FBgn0005585	protein_coding_gene	1.09752	1.48238	0.384866	0.629087	FALSE
Dnai2	dynein, axonemal, intermediate chain 2	FBgn0036195	protein_coding_gene	0.189086	0.487107	0.29802	0.627126	FALSE
CG9170	-	FBgn0030716	protein_coding_gene	0.463545	0.787197	0.323652	0.625572	FALSE
GC	gamma-glutamyl carboxylase	FBgn0035245	protein_coding_gene	0.351691	0.664665	0.312975	0.625386	FALSE
brp	bruchpilot	FBgn0259246	protein_coding_gene	0.523734	0.852859	0.329125	0.624707	FALSE
hfw	halfway	FBgn0001189	protein_coding_gene	0.0465305	0.330024	0.283494	0.623638	FALSE
CG13891	-	FBgn0035139	protein_coding_gene	1.12401	1.50981	0.385795	0.623468	FALSE
mrt	martik	FBgn0039507	protein_coding_gene	0.139677	0.431772	0.292096	0.622768	FALSE
tadr	torn and diminished rhabdomeres	FBgn0032911	protein_coding_gene	0.383725	0.698184	0.314459	0.619872	FALSE
Nlg1	Neuroligin 1	FBgn0051146	protein_coding_gene	-0.0261975	0.249193	0.27539	0.619408	FALSE
Pep	Protein on ecdysone puffs	FBgn0004401	protein_coding_gene	0.00268647	0.280526	0.277839	0.618366	FALSE
Slob	Slowpoke binding protein	FBgn0264087	protein_coding_gene	0.378862	0.691994	0.313132	0.616807	FALSE
Myo28B1	Myosin 28B1	FBgn0040299	protein_coding_gene	0.272641	0.575358	0.302717	0.615657	FALSE
CG4882	-	FBgn0025336	protein_coding_gene	0.912589	1.27572	0.363131	0.614332	FALSE
mspo	M-spondin	FBgn0020269	protein_coding_gene	0.161863	0.452631	0.290768	0.61061	FALSE
CG12769	-	FBgn0033252	protein_coding_gene	-0.0298271	0.241914	0.271741	0.607713	FALSE
ChAT	Choline acetyltransferase	FBgn0000303	protein_coding_gene	0.606572	0.937151	0.33058	0.602008	FALSE
mRpS14	mitochondrial ribosomal protein S14	FBgn0044030	protein_coding_gene	0.842088	1.19484	0.352753	0.601308	FALSE
CG43707	-	FBgn0263846	protein_coding_gene	0.156354	0.443969	0.287615	0.601306	FALSE
VhaAC45RP	VhaAC45-related protein	FBgn0051030	protein_coding_gene	0.375702	0.684149	0.308447	0.60129	FALSE
CG18368	-	FBgn0033864	protein_coding_gene	0.291006	0.590599	0.299592	0.598427	FALSE
CG30116	-	FBgn0028496	protein_coding_gene	0.232453	0.526136	0.293683	0.597197	FALSE
dpr13	defective proboscis extension response 13	FBgn0034286	protein_coding_gene	0.426435	0.738418	0.311983	0.59675	FALSE
CG34109	-	FBgn0083945	protein_coding_gene	0.24833	0.543179	0.294849	0.595985	FALSE
RpL36	Ribosomal protein L36	FBgn0002579	protein_coding_gene	0.963219	1.32488	0.361659	0.592104	FALSE
alph	alphabet	FBgn0086361	protein_coding_gene	-0.0153634	0.251908	0.267272	0.587036	FALSE
eEF1beta	eukaryotic translation elongation factor 1 beta	FBgn0028737	protein_coding_gene	0.346652	0.64774	0.301088	0.585013	FALSE
Corin	Corin	FBgn0033192	protein_coding_gene	0.278651	0.57243	0.293779	0.582008	FALSE
CG1090	-	FBgn0037238	protein_coding_gene	0.537381	0.855067	0.317686	0.579637	FALSE
Rab26	Rab26	FBgn0086913	protein_coding_gene	0.586114	0.908329	0.322215	0.579283	FALSE
ppk24	pickpocket 24	FBgn0039839	protein_coding_gene	0.395365	0.699276	0.303911	0.578629	FALSE
COX5A	Cytochrome c oxidase subunit 5A	FBgn0019624	protein_coding_gene	0.412682	0.717721	0.305039	0.5768	FALSE
unc-104	uncoordinated-104	FBgn0267002	protein_coding_gene	0.728789	1.06366	0.334875	0.576125	FALSE
robo3	roundabout 3	FBgn0041097	protein_coding_gene	0.46396	0.77356	0.309601	0.575705	FALSE
CG42337	-	FBgn0259239	protein_coding_gene	0.73286	1.0676	0.334739	0.574274	FALSE
CG4467	-	FBgn0039064	protein_coding_gene	0.308597	0.60261	0.294014	0.572771	FALSE
Nckx30C	Nckx30C	FBgn0028704	protein_coding_gene	0.466137	0.774703	0.308566	0.57131	FALSE
Teh2	tipE homolog 2	FBgn0035505	protein_coding_gene	0.40813	0.710923	0.302793	0.570381	FALSE
CG12170	-	FBgn0037356	protein_coding_gene	0.291918	0.582916	0.290998	0.567703	FALSE
Syt1	Synaptotagmin 1	FBgn0004242	protein_coding_gene	0.43932	0.744265	0.304945	0.56751	FALSE
Dscam4	Down syndrome cell adhesion molecule 4	FBgn0263219	protein_coding_gene	0.323979	0.616326	0.292347	0.561701	FALSE
Adgf-B	Adenosine deaminase-related growth factor B	FBgn0036751	protein_coding_gene	0.215546	0.497195	0.281649	0.560292	FALSE
Stacl	Stac-like	FBgn0263980	protein_coding_gene	0.114128	0.386117	0.271989	0.560199	FALSE
Faa	Fumarylacetoacetase	FBgn0016013	protein_coding_gene	0.841493	1.18214	0.340645	0.558655	FALSE
otk	off-track	FBgn0004839	protein_coding_gene	0.574715	0.889659	0.314944	0.557381	FALSE
CG8405	-	FBgn0034071	protein_coding_gene	0.582774	0.898328	0.315554	0.556833	FALSE
CG32450	-	FBgn0052450	protein_coding_gene	0.495994	0.803131	0.307137	0.556218	FALSE
CG15431	-	FBgn0031602	protein_coding_gene	0.182693	0.459798	0.277105	0.555255	FALSE
vimar	visceral mesodermal armadillo-repeats	FBgn0022960	protein_coding_gene	0.120789	0.391993	0.271204	0.555184	FALSE
mmd	mind-meld	FBgn0259110	protein_coding_gene	0.40568	0.703311	0.297632	0.552938	FALSE
Fife	Fife	FBgn0264606	protein_coding_gene	0.402862	0.699195	0.296334	0.549293	FALSE
PsGEF	Protostome-specific GEF	FBgn0264598	protein_coding_gene	0.241227	0.522062	0.280834	0.548776	FALSE
CG32333	-	FBgn0052333	protein_coding_gene	-0.0163199	0.23967	0.25599	0.54743	FALSE
igl	igloo	FBgn0013467	protein_coding_gene	0.48005	0.782557	0.302507	0.545191	FALSE
UQCR-11	Ubiquinol-cytochrome c reductase 11 kDa subunit	FBgn0260008	protein_coding_gene	0.088994	0.354	0.265006	0.543935	FALSE
CG30271	-	FBgn0050271	protein_coding_gene	0.24908	0.528917	0.279836	0.542605	FALSE
klg	klingon	FBgn0017590	protein_coding_gene	0.447081	0.745672	0.298591	0.542418	FALSE
CG4238	-	FBgn0031384	protein_coding_gene	0.148823	0.418323	0.2695	0.539728	FALSE
CG7582	-	FBgn0039681	protein_coding_gene	0.236381	0.513795	0.277414	0.538303	FALSE
CG18581	-	FBgn0036466	protein_coding_gene	1.53231	1.93274	0.400432	0.538015	FALSE
Shaw	Shaker cognate w	FBgn0003386	protein_coding_gene	0.0901112	0.353242	0.263131	0.536926	FALSE
GluRIA	Glutamate receptor IA	FBgn0004619	protein_coding_gene	0.19237	0.465065	0.272695	0.536396	FALSE
sgl	sugarless	FBgn0261445	protein_coding_gene	0.089117	0.351421	0.262304	0.534334	FALSE
en	engrailed	FBgn0000577	protein_coding_gene	0.212991	0.48669	0.273699	0.533017	FALSE
CG5065	-	FBgn0034145	protein_coding_gene	0.30062	0.582567	0.281947	0.532749	FALSE
nrv2	nervana 2	FBgn0015777	protein_coding_gene	0.0257584	0.281256	0.255497	0.531542	FALSE
jef	jet fuel	FBgn0033958	protein_coding_gene	0.281696	0.560975	0.279279	0.529668	FALSE
jus	julius seizure	FBgn0039647	protein_coding_gene	0.309955	0.590636	0.280681	0.52513	FALSE
CG14982	-	FBgn0035477	protein_coding_gene	0.556189	0.860125	0.303936	0.524653	FALSE
CG2269	-	FBgn0033484	protein_coding_gene	0.498785	0.79707	0.298286	0.523954	FALSE
sesB	stress-sensitive B	FBgn0003360	protein_coding_gene	0.673899	0.988024	0.314125	0.521143	FALSE
mAChR-A	muscarinic Acetylcholine Receptor, A-type	FBgn0000037	protein_coding_gene	0.587792	0.893213	0.305422	0.519288	FALSE
CG33234	-	FBgn0053234	protein_coding_gene	0.271323	0.54668	0.275356	0.519272	FALSE
Iru	Iruka	FBgn0037653	protein_coding_gene	0.350221	0.632894	0.282673	0.518643	FALSE
CG44838	-	FBgn0266101	protein_coding_gene	0.185301	0.451703	0.266402	0.516501	FALSE
beat-IIb	beaten path IIb	FBgn0038494	protein_coding_gene	0.469644	0.762275	0.292631	0.513739	FALSE
wech	wech	FBgn0259745	protein_coding_gene	0.209545	0.477122	0.267577	0.512509	FALSE
GatB	Glutamyl-tRNA amidotransferase, subunit B	FBgn0039153	protein_coding_gene	0.201891	0.468522	0.266631	0.511736	FALSE
grp	grapes	FBgn0261278	protein_coding_gene	0.211577	0.478711	0.267134	0.51026	FALSE
CG6765	-	FBgn0035903	protein_coding_gene	0.200463	0.466392	0.265929	0.509732	FALSE
Gycalpha99B	Guanylyl cyclase alpha-subunit at 99B	FBgn0013972	protein_coding_gene	0.42964	0.71723	0.28759	0.509346	FALSE
hng2	hinge2	FBgn0037634	protein_coding_gene	0.195006	0.459717	0.264711	0.507254	FALSE
Dgk	Diacyl glycerol kinase	FBgn0085390	protein_coding_gene	0.143128	0.40208	0.258952	0.504313	FALSE
CG14186	-	FBgn0036935	protein_coding_gene	0.599675	0.901121	0.301446	0.501225	FALSE
rho-5	rhomboid-5	FBgn0041723	protein_coding_gene	0.0356159	0.283354	0.247738	0.500769	FALSE
Tpl94D	Transition protein-like 94D	FBgn0051281	protein_coding_gene	0.400325	0.682156	0.281831	0.498819	FALSE
fd3F	forkhead domain 3F	FBgn0264954	protein_coding_gene	0.155564	0.412948	0.257384	0.494585	FALSE
CG32085	-	FBgn0052085	protein_coding_gene	0.0171687	0.261392	0.244224	0.494533	FALSE
Osi7	Osiris 7	FBgn0037414	protein_coding_gene	0.303014	0.573973	0.270959	0.493059	FALSE
Got2	Glutamate oxaloacetate transaminase 2	FBgn0001125	protein_coding_gene	0.0748379	0.323992	0.249154	0.492597	FALSE
sff	sugar-free frosting	FBgn0036544	protein_coding_gene	0.268403	0.535698	0.267295	0.491727	FALSE
CG34370	-	FBgn0085399	protein_coding_gene	0.405264	0.685445	0.280181	0.491321	FALSE
dpr10	defective proboscis extension response 10	FBgn0052057	protein_coding_gene	0.268286	0.533791	0.265505	0.485431	FALSE
dpr19	defective proboscis extension response 19	FBgn0032233	protein_coding_gene	0.337239	0.609214	0.271976	0.485152	FALSE
MsR1	Myosuppressin receptor 1	FBgn0035331	protein_coding_gene	0.250124	0.513671	0.263547	0.484607	FALSE
CG10384	-	FBgn0034731	protein_coding_gene	0.214434	0.474156	0.259722	0.483069	FALSE
Rx	Retinal Homeobox	FBgn0020617	protein_coding_gene	0.195789	0.452996	0.257207	0.480435	FALSE
CG3625	-	FBgn0031245	protein_coding_gene	0.658378	0.958943	0.300565	0.478371	FALSE
CG31345	-	FBgn0051345	protein_coding_gene	0.384043	0.656977	0.272934	0.472807	FALSE
CG4565	-	FBgn0037841	protein_coding_gene	0.636714	0.933548	0.296834	0.472452	FALSE
Mid1	Mid1	FBgn0053988	protein_coding_gene	0.495	0.778351	0.283351	0.472373	FALSE
CG33543	-	FBgn0053543	protein_coding_gene	0.283997	0.54704	0.263043	0.471435	FALSE
CG14693	-	FBgn0037837	protein_coding_gene	0.285552	0.548642	0.26309	0.471081	FALSE
CG14086	-	FBgn0036860	protein_coding_gene	0.470456	0.750937	0.280481	0.470466	FALSE
CG11768	-	FBgn0037625	protein_coding_gene	0.0493215	0.28961	0.240289	0.469799	FALSE
CG34135	-	FBgn0083971	protein_coding_gene	0.0490293	0.289142	0.240113	0.469275	FALSE
east	enhanced adult sensory threshold	FBgn0261954	protein_coding_gene	0.214794	0.470641	0.255847	0.469232	FALSE
sni	sniffer	FBgn0030026	protein_coding_gene	0.571119	0.86001	0.288891	0.466391	FALSE
mirr	mirror	FBgn0014343	protein_coding_gene	0.616222	0.909119	0.292897	0.465405	FALSE
pnut	peanut	FBgn0013726	protein_coding_gene	0.543129	0.828606	0.285478	0.463721	FALSE
CG15628	-	FBgn0031632	protein_coding_gene	0.24986	0.507234	0.257373	0.462847	FALSE
PNUTS	Phosphatase 1 nuclear targeting subunit	FBgn0053526	protein_coding_gene	0.126508	0.372104	0.245596	0.462632	FALSE
CG16704	-	FBgn0031558	protein_coding_gene	0.544083	0.828702	0.284618	0.460359	FALSE
l(3)neo38	lethal (3) neo38	FBgn0265276	protein_coding_gene	1.12246	1.46177	0.339311	0.459484	FALSE
beat-VII	beaten path VII	FBgn0250908	protein_coding_gene	0.461136	0.737041	0.275904	0.457404	FALSE
qkr58E-3	quaking related 58E-3	FBgn0022984	protein_coding_gene	0.178761	0.42696	0.248199	0.45428	FALSE
Dop1R2	Dopamine 1-like receptor 2	FBgn0266137	protein_coding_gene	0.327123	0.589228	0.262105	0.453618	FALSE
CG15387	-	FBgn0031403	protein_coding_gene	0.858348	1.16965	0.311305	0.449156	FALSE
DIP-theta	Dpr-interacting protein theta	FBgn0051646	protein_coding_gene	0.237275	0.489197	0.251922	0.447784	FALSE
Task6	TWIK-related acid-sensitive K[+] channel 6	FBgn0038165	protein_coding_gene	0.334658	0.595692	0.261034	0.447297	FALSE
fid	fire dancer	FBgn0259146	protein_coding_gene	0.146047	0.389088	0.243041	0.447024	FALSE
Gdap2	Gdap2	FBgn0042135	protein_coding_gene	0.173812	0.41929	0.245479	0.446316	FALSE
MESK2	Misexpression suppressor of KSR 2	FBgn0043070	protein_coding_gene	0.138316	0.380124	0.241807	0.445257	FALSE
Ant2	Adenine nucleotide translocase 2	FBgn0025111	protein_coding_gene	0.603982	0.890014	0.286032	0.445227	FALSE
Oamb	Octopamine receptor in mushroom bodies	FBgn0024944	protein_coding_gene	0.301935	0.558925	0.256991	0.443987	FALSE
CG33143	-	FBgn0053143	protein_coding_gene	0.199238	0.446115	0.246877	0.442717	FALSE
CG13995	-	FBgn0031770	protein_coding_gene	0.342908	0.603405	0.260496	0.44262	FALSE
Lgr3	Leucine-rich repeat-containing G protein-coupled receptor 3	FBgn0039354	protein_coding_gene	0.31618	0.573688	0.257508	0.44103	FALSE
CG1946	-	FBgn0033216	protein_coding_gene	0.347593	0.608037	0.260444	0.44086	FALSE
gogo	golden goal	FBgn0052227	protein_coding_gene	0.232466	0.481603	0.249137	0.439548	FALSE
Tim8	Tim8	FBgn0027359	protein_coding_gene	0.577397	0.859081	0.281684	0.438775	FALSE
Taf12L	TBP-associated factor 30kD subunit alpha-2	FBgn0031623	protein_coding_gene	0.56422	0.844245	0.280025	0.437332	FALSE
Cpr62Bb	Cuticular protein 62Bb	FBgn0035280	protein_coding_gene	0.247293	0.497168	0.249875	0.437175	FALSE
CG34384	-	FBgn0085413	protein_coding_gene	0.308072	0.563419	0.255347	0.436106	FALSE
CG4168	-	FBgn0028888	protein_coding_gene	0.324677	0.580949	0.256272	0.433798	FALSE
wnd	wallenda	FBgn0036896	protein_coding_gene	0.508246	0.781932	0.273685	0.433715	FALSE
TyrRII	Tyramine receptor II	FBgn0038541	protein_coding_gene	0.183392	0.425391	0.241999	0.430783	FALSE
Rm62	Rm62	FBgn0003261	protein_coding_gene	0.0620654	0.291725	0.22966	0.4279	FALSE
CG13442	-	FBgn0034546	protein_coding_gene	0.219164	0.463723	0.24456	0.427819	FALSE
capt	capulet	FBgn0261458	protein_coding_gene	0.170149	0.40986	0.239711	0.427137	FALSE
comt	comatose	FBgn0000346	protein_coding_gene	0.191196	0.432625	0.241429	0.42614	FALSE
dpr4	defective proboscis extension response 4	FBgn0053512	protein_coding_gene	0.586788	0.86519	0.278403	0.424006	FALSE
Kdm4B	Lysine demethylase 4B	FBgn0053182	protein_coding_gene	0.320855	0.573911	0.253056	0.423701	FALSE
mtt	mangetout	FBgn0050361	protein_coding_gene	0.31508	0.566932	0.251852	0.421383	FALSE
Kr	Kruppel	FBgn0001325	protein_coding_gene	0.754596	1.04814	0.293547	0.421189	FALSE
PK2-R1	Pyrokinin 2 receptor 1	FBgn0038140	protein_coding_gene	0.366157	0.622581	0.256424	0.420392	FALSE
dpr1	defective proboscis extension response 1	FBgn0040726	protein_coding_gene	0.331434	0.584181	0.252748	0.419055	FALSE
CG13133	-	FBgn0032181	protein_coding_gene	0.443979	0.707258	0.263279	0.418491	FALSE
CrzR	Corazonin receptor	FBgn0036278	protein_coding_gene	0.37172	0.627874	0.256155	0.41757	FALSE
CG14322	-	FBgn0038532	protein_coding_gene	0.0939172	0.3235	0.229583	0.416919	FALSE
dan	distal antenna	FBgn0039286	protein_coding_gene	0.450339	0.71351	0.263171	0.415971	FALSE
kek6	kekkon 6	FBgn0039862	protein_coding_gene	0.322765	0.573479	0.250714	0.414773	FALSE
CG18265	-	FBgn0036725	protein_coding_gene	0.400957	0.659072	0.258116	0.414681	FALSE
Cad96Ca	Cadherin 96Ca	FBgn0022800	protein_coding_gene	0.421249	0.681215	0.259966	0.414406	FALSE
Cib2	Calcium and integrin binding family member 2	FBgn0034558	protein_coding_gene	0.285316	0.532198	0.246883	0.413802	FALSE
CG17816	-	FBgn0037525	protein_coding_gene	0.379846	0.635215	0.255368	0.412054	FALSE
trv	trivet	FBgn0085391	protein_coding_gene	0.484855	0.749694	0.264839	0.410271	FALSE
Flo1	Flotillin 1	FBgn0024754	protein_coding_gene	0.54223	0.812509	0.270279	0.410236	FALSE
CG31323	-	FBgn0051323	protein_coding_gene	0.222225	0.46209	0.239865	0.410176	FALSE
CG32204	-	FBgn0052204	protein_coding_gene	0.50885	0.775849	0.266999	0.409851	FALSE
CG33639	-	FBgn0053639	protein_coding_gene	0.385549	0.640745	0.255196	0.409528	FALSE
CG1695	-	FBgn0031116	protein_coding_gene	0.24895	0.49115	0.242201	0.409457	FALSE
CG11041	-	FBgn0034481	protein_coding_gene	0.611918	0.888339	0.276422	0.408548	FALSE
ASPP	Ankyrin-repeat, SH3-domain, and Proline-rich-region containing Protein	FBgn0034606	protein_coding_gene	0.408006	0.664895	0.256889	0.407971	FALSE
AP-1-2beta	Adaptor Protein complex 1/2, beta subunit	FBgn0010380	protein_coding_gene	0.21071	0.448747	0.238036	0.407575	FALSE
shep	alan shepard	FBgn0052423	protein_coding_gene	0.055643	0.278601	0.222957	0.406339	FALSE
qtc	quick-to-court	FBgn0028572	protein_coding_gene	0.445124	0.704867	0.259743	0.405592	FALSE
Rbp	RIM-binding protein	FBgn0262483	protein_coding_gene	0.293853	0.539169	0.245316	0.405386	FALSE
CG14696	-	FBgn0037853	protein_coding_gene	0.653111	0.932394	0.279283	0.404826	FALSE
ps	pasilla	FBgn0261552	protein_coding_gene	0.0319468	0.252029	0.220082	0.40413	FALSE
IA-2	IA-2 protein tyrosine phosphatase	FBgn0031294	protein_coding_gene	0.495141	0.759017	0.263876	0.403407	FALSE
SIFaR	SIFamide receptor	FBgn0038880	protein_coding_gene	0.175423	0.408805	0.233382	0.402966	FALSE
CG46320	-	FBgn0284236	protein_coding_gene	0.418913	0.67528	0.256367	0.402456	FALSE
ringer	ringmaker	FBgn0266417	protein_coding_gene	0.112265	0.338727	0.226462	0.399707	FALSE
CG44439	-	FBgn0265632	protein_coding_gene	0.587741	0.859327	0.271586	0.399561	FALSE
Syt7	Synaptotagmin 7	FBgn0039900	protein_coding_gene	0.241018	0.478987	0.237969	0.397149	FALSE
RpL10	Ribosomal protein L10	FBgn0024733	protein_coding_gene	0.496176	0.758377	0.262201	0.397128	FALSE
Vps24	Vacuolar protein sorting 24	FBgn0037231	protein_coding_gene	0.170544	0.401804	0.231259	0.397093	FALSE
CG33090	-	FBgn0028916	protein_coding_gene	0.272943	0.513803	0.24086	0.396648	FALSE
Dh44	Diuretic hormone 44	FBgn0012344	protein_coding_gene	0.42367	0.678711	0.25504	0.396161	FALSE
DIP-kappa	Dpr-interacting protein kappa	FBgn0051814	protein_coding_gene	0.22126	0.456881	0.235621	0.395481	FALSE
CG10339	-	FBgn0034972	protein_coding_gene	0.251943	0.48977	0.237827	0.392973	FALSE
sif	still life	FBgn0085447	protein_coding_gene	0.408382	0.660753	0.252371	0.391854	FALSE
CG9394	-	FBgn0034588	protein_coding_gene	0.130705	0.356322	0.225616	0.390516	FALSE
Fas1	Fasciclin 1	FBgn0285925	protein_coding_gene	0.266577	0.505067	0.23849	0.390399	FALSE
NaCP60E	Na channel protein 60E	FBgn0085434	protein_coding_gene	0.25512	0.492331	0.237211	0.389725	FALSE
CG34354	-	FBgn0085383	protein_coding_gene	0.343718	0.588366	0.244648	0.38626	FALSE
CAH13	Carbonic anhydrase 13	FBgn0033542	protein_coding_gene	0.266045	0.503233	0.237188	0.385973	FALSE
CG34251	-	FBgn0085280	protein_coding_gene	0.150364	0.376172	0.225808	0.384585	FALSE
sNPF-R	short neuropeptide F receptor	FBgn0036934	protein_coding_gene	0.0469339	0.262711	0.215777	0.383856	FALSE
Pde6	Phosphodiesterase 6	FBgn0038237	protein_coding_gene	0.215459	0.447178	0.231719	0.383622	FALSE
CG13527	-	FBgn0034776	protein_coding_gene	0.68806	0.964173	0.276113	0.38186	FALSE
Art4	Arginine methyltransferase 4	FBgn0037770	protein_coding_gene	0.254481	0.488443	0.233962	0.378441	FALSE
RhoGAP100F	Rho GTPase activating protein at 100F	FBgn0039883	protein_coding_gene	0.532726	0.793092	0.260366	0.378349	FALSE
Trl	Trithorax-like	FBgn0013263	protein_coding_gene	0.119301	0.339942	0.220641	0.376743	FALSE
CG43066	-	FBgn0262476	protein_coding_gene	0.410683	0.657962	0.247279	0.373059	FALSE
Dhc1	Dynein heavy chain 1	FBgn0287844	protein_coding_gene	0.182234	0.407545	0.225311	0.372112	FALSE
CG9389	-	FBgn0037064	protein_coding_gene	0.317168	0.554868	0.2377	0.370597	FALSE
CG42540	-	FBgn0260657	protein_coding_gene	0.235607	0.465131	0.229524	0.36908	FALSE
PIP5K59B	Phosphatidylinositol 4-phosphate 5-kinase 59B	FBgn0034789	protein_coding_gene	0.179779	0.403923	0.224145	0.36881	FALSE
Tektin-C	Tektin C	FBgn0035638	protein_coding_gene	0.254205	0.484653	0.230448	0.366099	FALSE
Dop2R	Dopamine 2-like receptor	FBgn0053517	protein_coding_gene	0.250521	0.479811	0.22929	0.363238	FALSE
promL	prominin-like	FBgn0026189	protein_coding_gene	0.204886	0.429053	0.224167	0.36045	FALSE
sns	sticks and stones	FBgn0024189	protein_coding_gene	0.331109	0.567244	0.236135	0.360374	FALSE
nAChRalpha2	nicotinic Acetylcholine Receptor alpha2	FBgn0000039	protein_coding_gene	0.223101	0.448342	0.22524	0.358125	FALSE
TkR99D	Tachykinin-like receptor at 99D	FBgn0004622	protein_coding_gene	0.314793	0.548627	0.233834	0.357715	FALSE
inc	insomniac	FBgn0025394	protein_coding_gene	0.346176	0.582933	0.236758	0.357511	FALSE
para	paralytic	FBgn0285944	protein_coding_gene	0.239877	0.466374	0.226497	0.356931	FALSE
FucTA	alpha1,3-fucosyltransferase A	FBgn0036485	protein_coding_gene	0.440227	0.685662	0.245435	0.356603	FALSE
dcma	decima	FBgn0085380	protein_coding_gene	0.384949	0.624749	0.2398	0.355245	FALSE
Dop1R1	Dopamine 1-like receptor 1	FBgn0011582	protein_coding_gene	0.286385	0.51677	0.230385	0.35506	FALSE
Drl-2	Derailed 2	FBgn0033791	protein_coding_gene	0.211487	0.434665	0.223178	0.354731	FALSE
CG15537	-	FBgn0039770	protein_coding_gene	0.18558	0.406095	0.220515	0.354015	FALSE
Nlg3	Neuroligin 3	FBgn0083963	protein_coding_gene	0.364089	0.601429	0.237339	0.353548	FALSE
CG3556	-	FBgn0029708	protein_coding_gene	0.156531	0.373724	0.217193	0.352026	FALSE
vrs	versager	FBgn0286507	protein_coding_gene	0.439151	0.682897	0.243745	0.350986	FALSE
RpL18A	Ribosomal protein L18A	FBgn0010409	protein_coding_gene	0.312777	0.544476	0.231699	0.350837	FALSE
side-III	sidestep III	FBgn0083949	protein_coding_gene	0.395531	0.634836	0.239305	0.349936	FALSE
CCAP-R	Crustacean cardioactive peptide receptor	FBgn0039396	protein_coding_gene	0.0802459	0.289454	0.209208	0.349409	FALSE
CG15549	-	FBgn0039810	protein_coding_gene	0.306632	0.537315	0.230682	0.349304	FALSE
jdp	jdp	FBgn0027654	protein_coding_gene	0.456019	0.700884	0.244865	0.349279	FALSE
side-IV	sidestep IV	FBgn0038156	protein_coding_gene	0.341605	0.575575	0.233969	0.34918	FALSE
Rph	Rabphilin	FBgn0030230	protein_coding_gene	0.157732	0.37395	0.216218	0.348171	FALSE
blw	bellwether	FBgn0011211	protein_coding_gene	0.269325	0.495639	0.226313	0.346384	FALSE
Cpr67Fa2	Cuticular protein 67Fa2	FBgn0036109	protein_coding_gene	0.605637	0.863764	0.258127	0.345917	FALSE
CG4341	-	FBgn0028481	protein_coding_gene	0.565173	0.818865	0.253692	0.343823	FALSE
CG46301	-	FBgn0283651	protein_coding_gene	0.336798	0.568484	0.231686	0.342714	FALSE
ebi	ebi	FBgn0263933	protein_coding_gene	0.184065	0.401208	0.217144	0.342593	FALSE
CngA	Cyclic nucleotide-gated ion channel subunit A	FBgn0261612	protein_coding_gene	0.315205	0.544379	0.229175	0.341086	FALSE
nwk	nervous wreck	FBgn0263456	protein_coding_gene	0.245331	0.467673	0.222343	0.340398	FALSE
Epp	Ecdysteroid phosphate phosphatase	FBgn0039137	protein_coding_gene	0.416905	0.655183	0.238279	0.339117	FALSE
Frq2	Frequenin 2	FBgn0083228	protein_coding_gene	0.191705	0.40853	0.216825	0.338897	FALSE
alpha-PheRS	Phenylalanyl-tRNA synthetase, alpha-subunit	FBgn0030007	protein_coding_gene	0.259879	0.482945	0.223066	0.338067	FALSE
CG44153	-	FBgn0265002	protein_coding_gene	0.151976	0.364534	0.212558	0.337151	FALSE
Hsp27	Heat shock protein 27	FBgn0001226	protein_coding_gene	0.464756	0.706993	0.242236	0.337038	FALSE
Sin3A	Sin3A	FBgn0022764	protein_coding_gene	0.0667203	0.27092	0.2042	0.336234	FALSE
zfh2	Zn finger homeodomain 2	FBgn0004607	protein_coding_gene	0.674199	0.936075	0.261876	0.336134	FALSE
Tsp66E	Tetraspanin 66E	FBgn0035936	protein_coding_gene	0.178296	0.392846	0.214549	0.335352	FALSE
CG13337	-	FBgn0033863	protein_coding_gene	0.282199	0.506442	0.224243	0.334729	FALSE
CG34201	-	FBgn0085230	protein_coding_gene	0.466462	0.708206	0.241744	0.334722	FALSE
Octalpha2R	alpha2-adrenergic-like octopamine receptor	FBgn0038653	protein_coding_gene	0.217609	0.43552	0.217911	0.334033	FALSE
Ktl	Kctd12-like	FBgn0038839	protein_coding_gene	0.80129	1.07418	0.272889	0.332387	FALSE
unc-13	unc-13	FBgn0025726	protein_coding_gene	0.483687	0.726292	0.242604	0.331975	FALSE
kcc	kazachoc	FBgn0261794	protein_coding_gene	0.29469	0.519318	0.224628	0.331892	FALSE
Gpo1	Glycerophosphate oxidase 1	FBgn0022160	protein_coding_gene	0.29775	0.522652	0.224902	0.331833	FALSE
stai	stathmin	FBgn0266521	protein_coding_gene	0.194808	0.409536	0.214728	0.330432	FALSE
GABA-B-R2	metabotropic GABA-B receptor subtype 2	FBgn0027575	protein_coding_gene	0.351606	0.580987	0.229381	0.329581	FALSE
DIP-gamma	Dpr-interacting protein gamma	FBgn0039617	protein_coding_gene	0.303786	0.528559	0.224773	0.329348	FALSE
CG42366	-	FBgn0259712	protein_coding_gene	0.207363	0.422778	0.215415	0.328643	FALSE
Pde1c	Phosphodiesterase 1c	FBgn0264815	protein_coding_gene	0.0419232	0.241475	0.199552	0.32812	FALSE
Eaat2	Excitatory amino acid transporter 2	FBgn0026438	protein_coding_gene	0.346874	0.57536	0.228487	0.328006	FALSE
toy	twin of eyeless	FBgn0019650	protein_coding_gene	0.296797	0.520511	0.223714	0.32795	FALSE
CG17724	-	FBgn0033802	protein_coding_gene	0.150699	0.360522	0.209823	0.327904	FALSE
ND-SGDH	NADH dehydrogenase (ubiquinone) SGDH subunit	FBgn0011455	protein_coding_gene	0.694701	0.95567	0.260969	0.326032	FALSE
jumu	jumeau	FBgn0015396	protein_coding_gene	0.217569	0.432731	0.215162	0.324316	FALSE
hkb	huckebein	FBgn0261434	protein_coding_gene	0.326576	0.55188	0.225304	0.323566	FALSE
CG10185	-	FBgn0038397	protein_coding_gene	0.0583105	0.258044	0.199733	0.323253	FALSE
His3.3B	Histone H3.3B	FBgn0004828	protein_coding_gene	0.647499	0.903043	0.255544	0.3227	FALSE
CG13743	-	FBgn0033368	protein_coding_gene	0.271167	0.490744	0.219577	0.321923	FALSE
CG42260	-	FBgn0259145	protein_coding_gene	0.305558	0.528317	0.222759	0.321626	FALSE
Calx	Na/Ca-exchange protein	FBgn0013995	protein_coding_gene	0.0508779	0.249353	0.198475	0.3213	FALSE
CG42594	-	FBgn0260971	protein_coding_gene	0.181871	0.392677	0.210806	0.320902	FALSE
dpr9	defective proboscis extension response 9	FBgn0038282	protein_coding_gene	0.26257	0.480983	0.218413	0.320695	FALSE
X11Lbeta	X11Lbeta	FBgn0052677	protein_coding_gene	0.200612	0.412701	0.21209	0.319146	FALSE
corto	corto	FBgn0010313	protein_coding_gene	0.35649	0.583363	0.226873	0.319062	FALSE
nAChRalpha6	nicotinic Acetylcholine Receptor alpha6	FBgn0032151	protein_coding_gene	0.272261	0.490866	0.218606	0.31812	FALSE
Tob	Transducer of ERBB2	FBgn0028397	protein_coding_gene	0.120884	0.325005	0.204121	0.317746	FALSE
slo	slowpoke	FBgn0003429	protein_coding_gene	0.0762022	0.275979	0.199777	0.317393	FALSE
Idgf6	Imaginal disc growth factor 6	FBgn0013763	protein_coding_gene	0.584931	0.832675	0.247744	0.316129	FALSE
CG32572	-	FBgn0052572	protein_coding_gene	0.120186	0.323709	0.203523	0.315863	FALSE
CG30158	-	FBgn0050158	protein_coding_gene	0.389913	0.618586	0.228673	0.314198	FALSE
Sik2	Salt-inducible kinase 2	FBgn0025625	protein_coding_gene	0.459868	0.694952	0.235083	0.313367	FALSE
CG5934	-	FBgn0039505	protein_coding_gene	0.742316	1.0042	0.261883	0.31326	FALSE
tup	tailup	FBgn0003896	protein_coding_gene	0.118237	0.320605	0.202368	0.312433	FALSE
CG2993	-	FBgn0037521	protein_coding_gene	0.410715	0.640847	0.230132	0.312367	FALSE
Nmdar2	NMDA receptor 2	FBgn0053513	protein_coding_gene	0.396301	0.624862	0.228561	0.311653	FALSE
Tl	Toll	FBgn0262473	protein_coding_gene	0.457145	0.691417	0.234271	0.311408	FALSE
Src64B	Src oncogene at 64B	FBgn0262733	protein_coding_gene	0.257278	0.472528	0.21525	0.31128	FALSE
SiaT	Sialyltransferase	FBgn0035050	protein_coding_gene	0.472378	0.707793	0.235414	0.310333	FALSE
ChT	Choline transporter	FBgn0038641	protein_coding_gene	0.3914	0.618896	0.227495	0.309529	FALSE
S-Lap4	Sperm-Leucylaminopeptidase 4	FBgn0052064	protein_coding_gene	0.233578	0.445788	0.21221	0.308489	FALSE
robl37BC	robl37BC	FBgn0028569	protein_coding_gene	0.299622	0.518027	0.218405	0.308211	FALSE
CNMaR	CNMamide Receptor	FBgn0053696	protein_coding_gene	0.105243	0.304605	0.199362	0.30616	FALSE
CG13594	-	FBgn0035041	protein_coding_gene	0.117296	0.31759	0.200294	0.305409	FALSE
CG10654	-	FBgn0036294	protein_coding_gene	0.60356	0.849922	0.246362	0.304979	FALSE
Dscam3	Down syndrome cell adhesion molecule 3	FBgn0261046	protein_coding_gene	0.348992	0.571084	0.222092	0.304664	FALSE
5-HT2B	5-hydroxytryptamine (serotonin) receptor 2B	FBgn0261929	protein_coding_gene	0.244355	0.456231	0.211876	0.303683	FALSE
RpL28	Ribosomal protein L28	FBgn0035422	protein_coding_gene	0.415064	0.641997	0.226933	0.299584	FALSE
beta-Spec	beta Spectrin	FBgn0250788	protein_coding_gene	0.211784	0.419306	0.207522	0.299227	FALSE
CG42304	-	FBgn0259200	protein_coding_gene	0.247257	0.458024	0.210767	0.298785	FALSE
Snup	Snurportin	FBgn0259199	protein_coding_gene	0.247257	0.458024	0.210767	0.298785	FALSE
DIP-eta	Dpr-interacting protein eta	FBgn0031725	protein_coding_gene	0.26282	0.475063	0.212244	0.298778	FALSE
Hsc70-5	Heat shock protein 70 cognate 5	FBgn0001220	protein_coding_gene	0.250138	0.461139	0.211001	0.298645	FALSE
CG46318	-	FBgn0284234	protein_coding_gene	0.34275	0.562547	0.219797	0.298641	FALSE
Ggamma30A	G protein subunit gamma at 30A	FBgn0267252	protein_coding_gene	0.44078	0.669389	0.228609	0.29687	FALSE
P5CS	Delta[1]-pyrroline-5-carboxylate synthase	FBgn0037146	protein_coding_gene	0.171898	0.37487	0.202972	0.296531	FALSE
EndoU	Endoribonuclease U-specific	FBgn0038381	protein_coding_gene	0.392473	0.615927	0.223454	0.294867	FALSE
CG43175	-	FBgn0262794	protein_coding_gene	0.467294	0.697659	0.230365	0.294173	FALSE
Mmp2	Matrix metalloproteinase 2	FBgn0033438	protein_coding_gene	0.280561	0.493136	0.212574	0.293985	FALSE
unpg	unplugged	FBgn0015561	protein_coding_gene	0.157115	0.357683	0.200568	0.292993	FALSE
kek3	kekkon 3	FBgn0028370	protein_coding_gene	0.369669	0.590411	0.220742	0.292934	FALSE
tey	teyrha-meyrha	FBgn0036899	protein_coding_gene	0.199805	0.404111	0.204306	0.291871	FALSE
GABA-B-R1	metabotropic GABA-B receptor subtype 1	FBgn0260446	protein_coding_gene	0.250072	0.459069	0.208997	0.291572	FALSE
smog	smog	FBgn0051660	protein_coding_gene	0.235101	0.442261	0.20716	0.290105	FALSE
CG1688	-	FBgn0027589	protein_coding_gene	0.226995	0.4329	0.205905	0.288389	FALSE
CG7296	-	FBgn0032283	protein_coding_gene	0.514651	0.747837	0.233186	0.288236	FALSE
twit	target of wit	FBgn0032895	protein_coding_gene	0.20897	0.412782	0.203811	0.287039	FALSE
Alk	Anaplastic lymphoma kinase	FBgn0040505	protein_coding_gene	0.0937276	0.286537	0.192809	0.286843	FALSE
side-VIII	sidestep VIII	FBgn0086604	protein_coding_gene	0.314623	0.528146	0.213522	0.285889	FALSE
Vmat	Vesicular monoamine transporter	FBgn0260964	protein_coding_gene	0.101863	0.294677	0.192814	0.284125	FALSE
Gapdh2	Glyceraldehyde 3 phosphate dehydrogenase 2	FBgn0001092	protein_coding_gene	0.558285	0.794056	0.235771	0.282717	FALSE
dpr15	defective proboscis extension response 15	FBgn0037993	protein_coding_gene	0.396439	0.616153	0.219714	0.280298	FALSE
rin	rasputin	FBgn0015778	protein_coding_gene	0.200477	0.401266	0.200789	0.279197	FALSE
app	approximated	FBgn0260941	protein_coding_gene	0.0988848	0.289367	0.190482	0.276875	FALSE
Ace	Acetylcholine esterase	FBgn0000024	protein_coding_gene	0.414405	0.634676	0.220271	0.276229	FALSE
CG9313	-	FBgn0034566	protein_coding_gene	0.308024	0.51818	0.210156	0.276194	FALSE
Lrp4	LDL receptor related protein 4	FBgn0030706	protein_coding_gene	0.604153	0.842399	0.238246	0.276056	FALSE
CG5937	-	FBgn0029834	protein_coding_gene	0.0878795	0.276993	0.189114	0.275731	FALSE
Ih	I[[h]] channel	FBgn0263397	protein_coding_gene	0.385193	0.602475	0.217282	0.275471	FALSE
seq	sequoia	FBgn0028991	protein_coding_gene	0.16986	0.366666	0.196806	0.275395	FALSE
Gycbeta100B	Guanylyl cyclase beta-subunit at 100B	FBgn0013973	protein_coding_gene	0.284335	0.491853	0.207518	0.27482	FALSE
ss	spineless	FBgn0003513	protein_coding_gene	0.230977	0.433275	0.202298	0.274285	FALSE
CG43338	-	FBgn0263079	protein_coding_gene	0.101987	0.291739	0.189752	0.273247	FALSE
rgn	regeneration	FBgn0261258	protein_coding_gene	0.0413305	0.225125	0.183795	0.272554	FALSE
obst-B	obstructor-B	FBgn0027600	protein_coding_gene	0.203021	0.4021	0.199078	0.272289	FALSE
Cyp4s3	Cytochrome P450 4s3	FBgn0030615	protein_coding_gene	0.293842	0.501519	0.207677	0.272187	FALSE
CG5641	-	FBgn0038046	protein_coding_gene	0.245057	0.447779	0.202722	0.271052	FALSE
UGP	UDP-glucose pyrophosphorylase	FBgn0035978	protein_coding_gene	0.190384	0.387861	0.197477	0.27087	FALSE
pHCl-1	pH-sensitive chloride channel 1	FBgn0264908	protein_coding_gene	0.35509	0.568067	0.212977	0.270357	FALSE
Osi6	Osiris 6	FBgn0027527	protein_coding_gene	0.335261	0.54617	0.210909	0.269702	FALSE
CG10804	-	FBgn0029663	protein_coding_gene	0.223566	0.423651	0.200085	0.268945	FALSE
OtopLa	Otopetrin-like a	FBgn0259994	protein_coding_gene	0.147923	0.340668	0.192745	0.268398	FALSE
CG6154	-	FBgn0039420	protein_coding_gene	0.331658	0.541764	0.210106	0.268073	FALSE
sca	scabrous	FBgn0003326	protein_coding_gene	0.382435	0.597027	0.214592	0.266877	FALSE
sens	senseless	FBgn0002573	protein_coding_gene	0.124147	0.314139	0.189992	0.266647	FALSE
RpS3A	Ribosomal protein S3A	FBgn0017545	protein_coding_gene	0.503843	0.729875	0.226033	0.266554	FALSE
CG34353	-	FBgn0085382	protein_coding_gene	0.321641	0.530076	0.208435	0.265525	FALSE
Eip63E	Ecdysone-induced protein 63E	FBgn0005640	protein_coding_gene	0.0594667	0.242977	0.18351	0.265452	FALSE
tinc	tincar	FBgn0261649	protein_coding_gene	0.30997	0.517242	0.207272	0.265332	FALSE
Ank2	Ankyrin 2	FBgn0261788	protein_coding_gene	0.141238	0.332304	0.191066	0.264701	FALSE
eag	ether a go-go	FBgn0000535	protein_coding_gene	0.157192	0.349615	0.192423	0.264143	FALSE
CG7985	-	FBgn0028499	protein_coding_gene	0.125785	0.314873	0.189088	0.262898	FALSE
CG44098	-	FBgn0264907	protein_coding_gene	0.195213	0.390827	0.195615	0.262657	FALSE
Aplip1	APPL-interacting protein 1	FBgn0040281	protein_coding_gene	0.283741	0.487745	0.204004	0.262585	FALSE
nerfin-1	nervous fingers 1	FBgn0028999	protein_coding_gene	0.352487	0.562937	0.210449	0.262285	FALSE
Shawl	Shaw-like	FBgn0085395	protein_coding_gene	0.0505675	0.232275	0.181707	0.262063	FALSE
CG15270	-	FBgn0028879	protein_coding_gene	0.401265	0.616091	0.214826	0.261377	FALSE
Gfrl	Glial cell line-derived neurotrophic family receptor-like	FBgn0262869	protein_coding_gene	0.314601	0.520958	0.206357	0.260539	FALSE
CG30419	-	FBgn0050419	protein_coding_gene	0.557456	0.786677	0.229222	0.259817	FALSE
alpha-Catr	alpha-catenin related	FBgn0029105	protein_coding_gene	0.346963	0.556129	0.209165	0.259599	FALSE
CG13653	-	FBgn0039288	protein_coding_gene	0.427633	0.644434	0.216801	0.259502	FALSE
sit	stuck in traffic	FBgn0038986	protein_coding_gene	0.167656	0.35967	0.192013	0.259175	FALSE
bon	bonus	FBgn0023097	protein_coding_gene	0.0916478	0.276375	0.184727	0.258941	FALSE
Mp	Multiplexin	FBgn0260660	protein_coding_gene	0.081298	0.265012	0.183714	0.258835	FALSE
beat-VI	beaten path VI	FBgn0039584	protein_coding_gene	0.410234	0.625063	0.214829	0.258373	FALSE
CG14669	-	FBgn0037326	protein_coding_gene	0.289072	0.492274	0.203202	0.257956	FALSE
sm	smooth	FBgn0003435	protein_coding_gene	0.146251	0.335842	0.189591	0.257798	FALSE
CG13698	-	FBgn0036773	protein_coding_gene	0.18121	0.373556	0.192346	0.255794	FALSE
dpr11	defective proboscis extension response 11	FBgn0053202	protein_coding_gene	0.330998	0.537551	0.206553	0.255719	FALSE
Sema2b	Semaphorin 2b	FBgn0264273	protein_coding_gene	0.486811	0.708148	0.221337	0.255662	FALSE
CG31036	-	FBgn0051036	protein_coding_gene	0.160577	0.35084	0.190263	0.255359	FALSE
CG4404	-	FBgn0030432	protein_coding_gene	0.599285	0.830519	0.231235	0.25288	FALSE
Psc	Posterior sex combs	FBgn0005624	protein_coding_gene	0.169687	0.35993	0.190243	0.252225	FALSE
beat-Ic	beaten path Ic	FBgn0028644	protein_coding_gene	0.389771	0.60068	0.210909	0.251379	FALSE
Imp	IGF-II mRNA-binding protein	FBgn0285926	protein_coding_gene	0.0214508	0.197293	0.175842	0.251095	FALSE
ICA69	Islet cell autoantigen 69 kDa	FBgn0037050	protein_coding_gene	0.683151	0.921809	0.238658	0.250958	FALSE
hbt	headbutt	FBgn0264308	protein_coding_gene	0.232648	0.428201	0.195553	0.249852	FALSE
Rim	Rab3 interacting molecule	FBgn0053547	protein_coding_gene	0.352245	0.559048	0.206803	0.249464	FALSE
5-HT1B	5-hydroxytryptamine (serotonin) receptor 1B	FBgn0263116	protein_coding_gene	0.186898	0.37756	0.190662	0.247922	FALSE
Lkr	Leucokinin receptor	FBgn0035610	protein_coding_gene	0.367302	0.575052	0.20775	0.247753	FALSE
CG31019	-	FBgn0051019	protein_coding_gene	0.173107	0.362405	0.189298	0.247732	FALSE
stas	Stasimon	FBgn0030850	protein_coding_gene	0.338451	0.543341	0.204889	0.247328	FALSE
GABA-B-R3	metabotropic GABA-B receptor subtype 3	FBgn0031275	protein_coding_gene	0.202608	0.394511	0.191904	0.247037	FALSE
lbe	ladybird early	FBgn0011278	protein_coding_gene	0.151969	0.339037	0.187068	0.246946	FALSE
msi	musashi	FBgn0011666	protein_coding_gene	0.504252	0.724676	0.220424	0.246566	FALSE
Gprk2	G protein-coupled receptor kinase 2	FBgn0261988	protein_coding_gene	0.18031	0.369865	0.189555	0.246219	FALSE
Nplp1	Neuropeptide-like precursor 1	FBgn0035092	protein_coding_gene	0.296854	0.497098	0.200245	0.244873	FALSE
atms	antimeros	FBgn0010750	protein_coding_gene	0.160439	0.347537	0.187097	0.244203	FALSE
CG10738	-	FBgn0036368	protein_coding_gene	0.25939	0.455675	0.196286	0.243456	FALSE
CG13300	-	FBgn0035699	protein_coding_gene	0.306494	0.507236	0.200743	0.243395	FALSE
CG30089	-	FBgn0050089	protein_coding_gene	0.259142	0.455345	0.196203	0.243249	FALSE
CadN2	Cadherin-N2	FBgn0262018	protein_coding_gene	0.258768	0.454933	0.196165	0.243238	FALSE
lobo	lost boys	FBgn0083946	protein_coding_gene	0.343729	0.547618	0.203889	0.242011	FALSE
2mit	2mit	FBgn0260793	protein_coding_gene	0.355148	0.560067	0.204919	0.24182	FALSE
CG13272	-	FBgn0086673	protein_coding_gene	0.0757249	0.254044	0.178319	0.241616	FALSE
stnA	stoned A	FBgn0016976	protein_coding_gene	0.263832	0.459713	0.195881	0.24053	FALSE
stnB	stoned B	FBgn0016975	protein_coding_gene	0.263832	0.459713	0.195881	0.24053	FALSE
Nrt	Neurotactin	FBgn0004108	protein_coding_gene	0.388728	0.59637	0.207642	0.240168	FALSE
skl	sickle	FBgn0036786	protein_coding_gene	0.458292	0.671421	0.213129	0.2362	FALSE
dgrn	degringolade	FBgn0037384	protein_coding_gene	0.326261	0.526658	0.200397	0.235525	FALSE
jeb	jelly belly	FBgn0086677	protein_coding_gene	0.335917	0.536843	0.200925	0.234151	FALSE
CG32683	-	FBgn0052683	protein_coding_gene	0.257147	0.450451	0.193304	0.23366	FALSE
Diap1	Death-associated inhibitor of apoptosis 1	FBgn0260635	protein_coding_gene	0.0810541	0.257622	0.176568	0.233626	FALSE
erm	earmuff	FBgn0031375	protein_coding_gene	0.126411	0.306863	0.180452	0.232126	FALSE
5-HT1A	5-hydroxytryptamine (serotonin) receptor 1A	FBgn0004168	protein_coding_gene	0.286955	0.482254	0.1953	0.230701	FALSE
CG13287	-	FBgn0035643	protein_coding_gene	0.367308	0.57001	0.202702	0.229887	FALSE
CaMKI	Calcium/calmodulin-dependent protein kinase I	FBgn0016126	protein_coding_gene	0.0788318	0.254109	0.175277	0.229806	FALSE
CG42795	-	FBgn0261928	protein_coding_gene	0.273408	0.467078	0.19367	0.229489	FALSE
CG17199	-	FBgn0038775	protein_coding_gene	0.416761	0.623771	0.20701	0.228507	FALSE
dpr3	defective proboscis extension response 3	FBgn0053516	protein_coding_gene	0.154792	0.336552	0.18176	0.227212	FALSE
CG31064	-	FBgn0051064	protein_coding_gene	0.183749	0.368132	0.184384	0.226764	FALSE
TkR86C	Tachykinin-like receptor at 86C	FBgn0004841	protein_coding_gene	0.220054	0.407211	0.187157	0.224374	FALSE
Cyp9b1	Cytochrome P450 9b1	FBgn0015038	protein_coding_gene	0.332979	0.530611	0.197632	0.223482	FALSE
Pgant9	Polypeptide N-Acetylgalactosaminyltransferase 9	FBgn0050463	protein_coding_gene	0.286041	0.479134	0.193093	0.2232	FALSE
Cyp6a18	Cytochrome P450 6a18	FBgn0039519	protein_coding_gene	0.174864	0.357295	0.182431	0.22284	FALSE
5-HT7	5-hydroxytryptamine (serotonin) receptor 7	FBgn0004573	protein_coding_gene	0.346226	0.544733	0.198507	0.222127	FALSE
nolo	no long nerve cord	FBgn0051619	protein_coding_gene	0.190288	0.373831	0.183544	0.221592	FALSE
DIP-delta	Dpr-interacting protein delta	FBgn0085420	protein_coding_gene	0.331524	0.528458	0.196934	0.221502	FALSE
CG31688	-	FBgn0263355	protein_coding_gene	0.215774	0.401226	0.185452	0.219777	FALSE
CG18335	-	FBgn0033610	protein_coding_gene	0.363484	0.562748	0.199265	0.219007	FALSE
TwdlN	TweedleN	FBgn0039441	protein_coding_gene	0.291347	0.48372	0.192373	0.218867	FALSE
ttv	tout-velu	FBgn0265974	protein_coding_gene	0.110958	0.286173	0.175215	0.218786	FALSE
Epac	Exchange protein directly activated by cAMP	FBgn0085421	protein_coding_gene	0.152185	0.331256	0.17907	0.218571	FALSE
CG43740	-	FBgn0263997	protein_coding_gene	0.441992	0.648314	0.206322	0.217591	FALSE
sbb	scribbler	FBgn0285917	protein_coding_gene	0.128173	0.304547	0.176374	0.2171	FALSE
VGAT	Vesicular GABA Transporter	FBgn0033911	protein_coding_gene	0.324708	0.519592	0.194884	0.21654	FALSE
mAChR-B	muscarinic Acetylcholine Receptor, B-type	FBgn0037546	protein_coding_gene	0.184714	0.366007	0.181293	0.2155	FALSE
spidey	spidey	FBgn0029975	protein_coding_gene	0.518452	0.731176	0.212724	0.214543	FALSE
Octbeta3R	Octopamine beta3 receptor	FBgn0250910	protein_coding_gene	0.2927	0.483729	0.191029	0.213656	FALSE
Rh50	Rh50	FBgn0028699	protein_coding_gene	0.204182	0.38661	0.182428	0.212974	FALSE
CG9849	-	FBgn0034803	protein_coding_gene	0.31365	0.506392	0.192742	0.212675	FALSE
mab-21	mab-21	FBgn0029003	protein_coding_gene	0.214284	0.397462	0.183178	0.212232	FALSE
Mov10	Mov10 RISC complex RNA helicase	FBgn0034187	protein_coding_gene	0.311711	0.50404	0.192329	0.211866	FALSE
Menl-1	Malic enzyme like-1	FBgn0029154	protein_coding_gene	0.389733	0.588891	0.199158	0.209803	FALSE
Menl-2	Malic enzyme like-2	FBgn0029153	protein_coding_gene	0.389733	0.588891	0.199158	0.209803	FALSE
CG18063	-	FBgn0028856	protein_coding_gene	0.699966	0.928327	0.228361	0.208864	FALSE
nAChRalpha1	nicotinic Acetylcholine Receptor alpha1	FBgn0000036	protein_coding_gene	0.344249	0.538482	0.194232	0.207663	FALSE
CG45263	-	FBgn0266801	protein_coding_gene	0.282223	0.469957	0.187734	0.205518	FALSE
RhoGEF3	Rho guanine nucleotide exchange factor 3	FBgn0264707	protein_coding_gene	0.180474	0.358407	0.177933	0.205035	FALSE
Syn1	Syntrophin-like 1	FBgn0037130	protein_coding_gene	0.288755	0.476869	0.188114	0.204666	FALSE
ckn	caskin	FBgn0033987	protein_coding_gene	0.0948124	0.264354	0.169542	0.204136	FALSE
HisT	Histamine transporter	FBgn0033196	protein_coding_gene	0.156433	0.33132	0.174887	0.202336	FALSE
CG9328	-	FBgn0032886	protein_coding_gene	0.173946	0.350458	0.176512	0.202202	FALSE
gprs	gprs	FBgn0024232	protein_coding_gene	0.513465	0.722169	0.208704	0.201993	FALSE
CG3645	-	FBgn0031238	protein_coding_gene	0.200301	0.378885	0.178584	0.200673	FALSE
SLO2	slowpoke 2	FBgn0261698	protein_coding_gene	0.239367	0.421587	0.18222	0.20041	FALSE
rad	radish	FBgn0265597	protein_coding_gene	0.296467	0.48394	0.187473	0.199806	FALSE
mub	mushroom-body expressed	FBgn0262737	protein_coding_gene	0.0765582	0.243037	0.166479	0.199433	FALSE
CG17272	-	FBgn0038830	protein_coding_gene	0.966338	1.2172	0.25086	0.198943	FALSE
CG8500	-	FBgn0037754	protein_coding_gene	0.160134	0.334393	0.17426	0.198873	FALSE
mtgo	miles to go	FBgn0259735	protein_coding_gene	0.121111	0.291624	0.170514	0.198735	FALSE
Myc	Myc	FBgn0262656	protein_coding_gene	0.163137	0.337579	0.174441	0.198507	FALSE
Sln	Silnoon	FBgn0033657	protein_coding_gene	0.184716	0.360894	0.176179	0.197401	FALSE
CARPA	Carbonic anhydrase-related protein A	FBgn0029962	protein_coding_gene	0.242154	0.423775	0.181621	0.197354	FALSE
Fer2	48 related 2	FBgn0038402	protein_coding_gene	0.285156	0.470822	0.185667	0.197215	FALSE
Rbp6	RNA-binding protein 6	FBgn0260943	protein_coding_gene	0.274996	0.459523	0.184527	0.196598	FALSE
Frq1	Frequenin 1	FBgn0030897	protein_coding_gene	0.120899	0.290659	0.16976	0.19614	FALSE
CG43901	-	FBgn0264502	protein_coding_gene	0.299971	0.486689	0.186719	0.195958	FALSE
CG12885	-	FBgn0039523	protein_coding_gene	0.110608	0.279062	0.168454	0.194975	FALSE
Cbp53E	Calbindin 53E	FBgn0004580	protein_coding_gene	0.21454	0.392859	0.178319	0.194951	FALSE
CG42402	-	FBgn0259821	protein_coding_gene	0.607187	0.82253	0.215343	0.193982	FALSE
Sh	Shaker	FBgn0003380	protein_coding_gene	0.141758	0.31209	0.170332	0.19115	FALSE
Hsp60C	Heat shock protein 60C	FBgn0031728	protein_coding_gene	0.226105	0.404132	0.178027	0.19003	FALSE
fred	friend of echinoid	FBgn0051774	protein_coding_gene	0.303858	0.48914	0.185282	0.189567	FALSE
Lar	Leukocyte-antigen-related-like	FBgn0000464	protein_coding_gene	0.16311	0.334893	0.171784	0.18911	FALSE
CG14082	-	FBgn0036851	protein_coding_gene	0.237298	0.416006	0.178708	0.188675	FALSE
Glut1	Glucose transporter 1	FBgn0264574	protein_coding_gene	0.292828	0.476745	0.183917	0.188444	FALSE
dpr2	defective proboscis extension response 2	FBgn0261871	protein_coding_gene	0.275919	0.458188	0.182269	0.188296	FALSE
CG42342	-	FBgn0259244	protein_coding_gene	0.236094	0.414533	0.178439	0.188129	FALSE
CG15894	-	FBgn0029864	protein_coding_gene	0.188507	0.362374	0.173867	0.187946	FALSE
Hn	Henna	FBgn0001208	protein_coding_gene	0.315604	0.501391	0.185787	0.187403	FALSE
caps	capricious	FBgn0023095	protein_coding_gene	0.107655	0.273623	0.165969	0.187173	FALSE
tei	teiresias	FBgn0000633	protein_coding_gene	0.235673	0.413774	0.178101	0.187073	FALSE
side	sidestep	FBgn0016061	protein_coding_gene	0.341997	0.530135	0.188138	0.186854	FALSE
bi	bifid	FBgn0000179	protein_coding_gene	0.204536	0.379004	0.174468	0.184685	FALSE
Pgant2	Polypeptide N-Acetylgalactosaminyltransferase 2	FBgn0031530	protein_coding_gene	0.295596	0.478222	0.182626	0.182946	FALSE
Tm1	Tropomyosin 1	FBgn0003721	protein_coding_gene	0.350814	0.538588	0.187774	0.182601	FALSE
cac	cacophony	FBgn0263111	protein_coding_gene	0.207981	0.381909	0.173928	0.181615	FALSE
CG42541	-	FBgn0260658	protein_coding_gene	0.0792972	0.240924	0.161626	0.181339	FALSE
CG34325	-	FBgn0085354	protein_coding_gene	0.46576	0.664047	0.198287	0.181166	FALSE
rhea	rhea	FBgn0260442	protein_coding_gene	0.0675013	0.227382	0.159881	0.179128	FALSE
CG43347	-	FBgn0263072	protein_coding_gene	0.248595	0.425352	0.176757	0.177975	FALSE
Hs3st-A	Heparan sulfate 3-O sulfotransferase-A	FBgn0053147	protein_coding_gene	0.292954	0.473847	0.180893	0.1777	FALSE
CG43795	-	FBgn0264339	protein_coding_gene	0.268193	0.446674	0.178481	0.177487	FALSE
pb	proboscipedia	FBgn0051481	protein_coding_gene	0.173099	0.342394	0.169295	0.176946	FALSE
Ctps	CTP synthase	FBgn0266452	protein_coding_gene	0.140534	0.306591	0.166058	0.176436	FALSE
wry	weary	FBgn0051665	protein_coding_gene	0.438777	0.633053	0.194276	0.176041	FALSE
Nos	Nitric oxide synthase	FBgn0011676	protein_coding_gene	0.173232	0.342206	0.168975	0.175767	FALSE
HDAC1	Histone deacetylase 1	FBgn0015805	protein_coding_gene	0.409657	0.601087	0.19143	0.175758	FALSE
CG46244	-	FBgn0267964	protein_coding_gene	0.147936	0.314364	0.166428	0.175257	FALSE
rdo	reduced ocelli	FBgn0243486	protein_coding_gene	0.31146	0.493313	0.181853	0.174875	FALSE
Gyc32E	Guanylyl cyclase at 32E	FBgn0010197	protein_coding_gene	0.145115	0.310763	0.165648	0.173445	FALSE
vex	vexed	FBgn0259241	protein_coding_gene	0.204205	0.37543	0.171225	0.173317	FALSE
Trim9	Tripartite motif containing 9	FBgn0051721	protein_coding_gene	0.356103	0.541644	0.185541	0.172919	FALSE
Vajk3	-	FBgn0028544	protein_coding_gene	0.412423	0.603208	0.190785	0.172546	FALSE
CG31690	-	FBgn0051690	protein_coding_gene	0.172614	0.340614	0.167999	0.172523	FALSE
Hmx	H6-like-homeobox	FBgn0264005	protein_coding_gene	0.225789	0.398552	0.172763	0.171506	FALSE
Con	Connectin	FBgn0005775	protein_coding_gene	0.349244	0.533062	0.183818	0.169127	FALSE
PKD	Protein Kinase D	FBgn0038603	protein_coding_gene	0.183078	0.351101	0.168023	0.169089	FALSE
beat-Ib	beaten path Ib	FBgn0028645	protein_coding_gene	0.34492	0.528187	0.183267	0.168632	FALSE
CG14441	-	FBgn0029895	protein_coding_gene	0.142154	0.305691	0.163537	0.166971	FALSE
ph-p	polyhomeotic proximal	FBgn0004861	protein_coding_gene	0.272386	0.448173	0.175786	0.166542	FALSE
Ptp99A	Protein tyrosine phosphatase 99A	FBgn0004369	protein_coding_gene	0.193535	0.361515	0.16798	0.165422	FALSE
lola	longitudinals lacking	FBgn0283521	protein_coding_gene	0.106898	0.266588	0.15969	0.165208	FALSE
CG12502	-	FBgn0035171	protein_coding_gene	0.353525	0.536471	0.182946	0.164603	FALSE
sfl	sulfateless	FBgn0020251	protein_coding_gene	0.107702	0.267166	0.159464	0.164136	FALSE
CG15312	-	FBgn0030174	protein_coding_gene	0.226119	0.395842	0.169723	0.160636	FALSE
CG42613	-	FBgn0261262	protein_coding_gene	0.308498	0.48597	0.177472	0.160367	FALSE
CG46308	-	FBgn0284224	protein_coding_gene	0.296048	0.472281	0.176233	0.160169	FALSE
CG32432	-	FBgn0052432	protein_coding_gene	0.382672	0.567063	0.184391	0.15992	FALSE
BEAF-32	Boundary element-associated factor of 32kD	FBgn0015602	protein_coding_gene	0.569752	0.771866	0.202114	0.159751	FALSE
pum	pumilio	FBgn0003165	protein_coding_gene	0.0874226	0.243659	0.156236	0.159533	FALSE
CG31760	-	FBgn0051760	protein_coding_gene	0.315897	0.493694	0.177797	0.159031	FALSE
dac	dachshund	FBgn0005677	protein_coding_gene	0.345717	0.526277	0.18056	0.158784	FALSE
CG1607	-	FBgn0039844	protein_coding_gene	0.990972	1.23265	0.24168	0.158175	FALSE
RpS16	Ribosomal protein S16	FBgn0034743	protein_coding_gene	0.406922	0.592871	0.185949	0.15728	FALSE
nAChRalpha5	nicotinic Acetylcholine Receptor alpha5	FBgn0028875	protein_coding_gene	0.259675	0.431475	0.1718	0.156707	FALSE
CG42750	-	FBgn0261804	protein_coding_gene	0.215859	0.382997	0.167138	0.154936	FALSE
CG31221	-	FBgn0051221	protein_coding_gene	0.273124	0.445577	0.172453	0.154497	FALSE
kn	knot	FBgn0001319	protein_coding_gene	0.300801	0.475709	0.174908	0.153881	FALSE
toc	toucan	FBgn0015600	protein_coding_gene	0.0309615	0.180097	0.149135	0.153383	FALSE
Fur2	Furin 2	FBgn0004598	protein_coding_gene	0.0986266	0.254038	0.155411	0.152846	FALSE
side-II	sidestep II	FBgn0259213	protein_coding_gene	0.342417	0.520975	0.178558	0.152808	FALSE
CG12994	-	FBgn0040877	protein_coding_gene	0.154349	0.314882	0.160534	0.152243	FALSE
CG46464	-	FBgn0287595	protein_coding_gene	0.154349	0.314882	0.160534	0.152243	FALSE
Fas2	Fasciclin 2	FBgn0000635	protein_coding_gene	0.0724158	0.22513	0.152714	0.152111	FALSE
foi	fear-of-intimacy	FBgn0024236	protein_coding_gene	0.214915	0.381093	0.166177	0.151855	FALSE
Smurf	SMAD specific E3 ubiquitin protein ligase	FBgn0029006	protein_coding_gene	0.240367	0.408861	0.168495	0.151501	FALSE
Fcp3C	Follicle cell protein 3C	FBgn0000644	protein_coding_gene	0.65337	0.860559	0.20719	0.149604	FALSE
CG3939	-	FBgn0040396	protein_coding_gene	0.633165	0.838317	0.205152	0.149184	FALSE
CG13654	-	FBgn0039290	protein_coding_gene	0.253694	0.42267	0.168976	0.148723	FALSE
CG33934	-	FBgn0064119	protein_coding_gene	0.148193	0.306693	0.1585	0.147114	FALSE
Indy-2	I'm not dead yet 2	FBgn0260466	protein_coding_gene	0.148193	0.306693	0.1585	0.147114	FALSE
l(2)05287	lethal (2) 05287	FBgn0284251	protein_coding_gene	0.168732	0.328933	0.160201	0.146231	FALSE
CG42324	-	FBgn0259224	protein_coding_gene	0.268276	0.437907	0.169632	0.146142	FALSE
CG43736	-	FBgn0263993	protein_coding_gene	0.262288	0.431151	0.168863	0.145434	FALSE
trh	trachealess	FBgn0262139	protein_coding_gene	0.145822	0.303537	0.157715	0.145133	FALSE
timeout	timeout	FBgn0038118	protein_coding_gene	0.254819	0.422705	0.167886	0.144487	FALSE
CG4629	-	FBgn0031299	protein_coding_gene	0.110068	0.264111	0.154043	0.144158	FALSE
ktub	king tubby	FBgn0015721	protein_coding_gene	0.260241	0.428396	0.168155	0.143617	FALSE
dysc	dyschronic	FBgn0264006	protein_coding_gene	0.261759	0.430006	0.168247	0.143432	FALSE
sens-2	senseless-2	FBgn0051632	protein_coding_gene	0.218976	0.383007	0.164032	0.142898	FALSE
Ets65A	Ets at 65A	FBgn0005658	protein_coding_gene	0.253841	0.421059	0.167219	0.142455	FALSE
naz	nazgul	FBgn0286852	protein_coding_gene	0.292864	0.463552	0.170689	0.141617	FALSE
PK2-R2	Pyrokinin 2 receptor 2	FBgn0038139	protein_coding_gene	0.348777	0.524751	0.175974	0.141525	FALSE
CG13579	-	FBgn0035010	protein_coding_gene	0.345559	0.52087	0.175311	0.14026	FALSE
cno	canoe	FBgn0259212	protein_coding_gene	0.381282	0.559968	0.178686	0.140195	FALSE
CG7653	-	FBgn0028935	protein_coding_gene	0.214204	0.376887	0.162683	0.139726	FALSE
lov	jim lovell	FBgn0266129	protein_coding_gene	0.250651	0.416686	0.166036	0.13934	FALSE
CG43867	-	FBgn0264449	protein_coding_gene	0.231696	0.395541	0.163844	0.137957	FALSE
Ca-alpha1T	Ca[2+]-channel protein alpha[[1]] subunit T	FBgn0264386	protein_coding_gene	0.0783428	0.227187	0.148844	0.136425	FALSE
CG32373	-	FBgn0052373	protein_coding_gene	0.0631945	0.209693	0.146499	0.133216	FALSE
Nlg4	Neuroligin 4	FBgn0083975	protein_coding_gene	0.325185	0.496364	0.171178	0.132485	FALSE
SKIP	Shal K[+] channel interacting protein	FBgn0051163	protein_coding_gene	0.325991	0.497054	0.171063	0.131806	FALSE
fne	found in neurons	FBgn0086675	protein_coding_gene	0.34982	0.52312	0.1733	0.131712	FALSE
CG42534	-	FBgn0260487	protein_coding_gene	0.0984818	0.247818	0.149336	0.131395	FALSE
Wnt5	Wnt oncogene analog 5	FBgn0010194	protein_coding_gene	0.226445	0.387765	0.16132	0.13079	FALSE
spab	space blanket	FBgn0033358	protein_coding_gene	0.177525	0.333916	0.156391	0.12979	FALSE
CG12935	-	FBgn0033547	protein_coding_gene	0.799817	1.01506	0.21524	0.128864	FALSE
Pex3	Peroxin 3	FBgn0036484	protein_coding_gene	0.57219	0.76578	0.19359	0.128764	FALSE
RpL14	Ribosomal protein L14	FBgn0017579	protein_coding_gene	0.64662	0.847268	0.200648	0.128721	FALSE
Teh1	tipE homolog 1	FBgn0037766	protein_coding_gene	0.219026	0.378965	0.159939	0.128395	FALSE
Rbfox1	RNA-binding Fox protein 1	FBgn0052062	protein_coding_gene	0.154997	0.308756	0.153759	0.12805	FALSE
sNPF	short neuropeptide F precursor	FBgn0032840	protein_coding_gene	0.205184	0.363627	0.158444	0.127757	FALSE
CG32547	-	FBgn0052547	protein_coding_gene	0.141858	0.294274	0.152416	0.127713	FALSE
CG31145	-	FBgn0051145	protein_coding_gene	0.0441448	0.187261	0.143116	0.127649	FALSE
Cngl	Cyclic nucleotide-gated ion channel-like	FBgn0263257	protein_coding_gene	0.182529	0.338624	0.156095	0.127061	FALSE
CG43187	-	FBgn0262816	protein_coding_gene	0.250227	0.412491	0.162264	0.126134	FALSE
olf413	olf413	FBgn0037153	protein_coding_gene	0.292604	0.458804	0.166199	0.125817	FALSE
Rab3	Rab3	FBgn0005586	protein_coding_gene	0.340027	0.510723	0.170696	0.12579	FALSE
Cyt-b5-r	Cytochrome b5-related	FBgn0000406	protein_coding_gene	0.44524	0.625793	0.180552	0.1253	FALSE
CG34189	-	FBgn0085218	protein_coding_gene	1.02279	1.25784	0.235055	0.124031	FALSE
SclA	Sarcolamban A	FBgn0266491	protein_coding_gene	0.533345	0.721663	0.188318	0.123166	FALSE
SclB	Sarcolamban B	FBgn0266492	protein_coding_gene	0.533345	0.721663	0.188318	0.123166	FALSE
beat-Vc	beaten path Vc	FBgn0038084	protein_coding_gene	0.240271	0.400623	0.160352	0.122716	FALSE
CG3257	-	FBgn0034978	protein_coding_gene	0.306466	0.47288	0.166414	0.121917	FALSE
stan	starry night	FBgn0024836	protein_coding_gene	0.288472	0.452834	0.164362	0.120703	FALSE
CG13325	-	FBgn0033792	protein_coding_gene	0.199956	0.355637	0.155681	0.119737	FALSE
C15	C15	FBgn0004863	protein_coding_gene	0.359375	0.53015	0.170775	0.119565	FALSE
OtopLc	Otopetrin-like c	FBgn0259150	protein_coding_gene	0.257403	0.418402	0.160999	0.119246	FALSE
plum	plum	FBgn0039431	protein_coding_gene	0.0806422	0.224847	0.144205	0.119232	FALSE
CG17075	-	FBgn0031239	protein_coding_gene	0.226843	0.384703	0.157861	0.118413	FALSE
CCHa2-R	CCHamide-2 receptor	FBgn0033058	protein_coding_gene	0.132046	0.280883	0.148837	0.118346	FALSE
ETHR	ETHR	FBgn0038874	protein_coding_gene	0.128169	0.276591	0.148422	0.11818	FALSE
nAChRbeta1	nicotinic Acetylcholine Receptor beta1	FBgn0000038	protein_coding_gene	0.276044	0.438298	0.162254	0.117421	FALSE
esn	espinas	FBgn0263934	protein_coding_gene	0.368158	0.539156	0.170998	0.117401	FALSE
ome	omega	FBgn0259175	protein_coding_gene	0.0590382	0.200463	0.141425	0.116657	FALSE
ab	abrupt	FBgn0264442	protein_coding_gene	0.109663	0.2558	0.146138	0.116318	FALSE
Ir47a	Ionotropic receptor 47a	FBgn0033515	protein_coding_gene	0.225647	0.382711	0.157064	0.115997	FALSE
CG7329	-	FBgn0032271	protein_coding_gene	0.204841	0.359882	0.15504	0.115827	FALSE
CG42674	-	FBgn0261556	protein_coding_gene	0.213485	0.369256	0.155771	0.115508	FALSE
Act5C	Actin 5C	FBgn0000042	protein_coding_gene	2.18332	2.52603	0.342707	0.114879	FALSE
CG15878	-	FBgn0035316	protein_coding_gene	0.272074	0.433137	0.161063	0.114542	FALSE
b6	b6	FBgn0024897	protein_coding_gene	0.241561	0.399594	0.158033	0.114076	FALSE
Mkp3	Mitogen-activated protein kinase phosphatase 3	FBgn0036844	protein_coding_gene	0.134147	0.281681	0.147533	0.113026	FALSE
CG13954	-	FBgn0033405	protein_coding_gene	0.26143	0.420902	0.159472	0.112489	FALSE
loaf	lost and found	FBgn0036202	protein_coding_gene	0.422892	0.597414	0.174522	0.111472	FALSE
Lim3	Lim3	FBgn0002023	protein_coding_gene	0.302221	0.465212	0.162991	0.11123	FALSE
lace	lace	FBgn0002524	protein_coding_gene	0.201471	0.354559	0.153088	0.110052	FALSE
Polr1F	RNA polymerase I subunit F	FBgn0042092	protein_coding_gene	0.450549	0.627207	0.176658	0.109734	FALSE
GlyT	Glycine transporter	FBgn0034911	protein_coding_gene	0.322275	0.486421	0.164146	0.108574	FALSE
CG17364	-	FBgn0036391	protein_coding_gene	0.535512	0.719722	0.184209	0.107896	FALSE
tio	tiptop	FBgn0028979	protein_coding_gene	0.347825	0.514059	0.166234	0.107376	FALSE
Rab3-GEF	Rab3 GDP-GTP exchange factor	FBgn0030613	protein_coding_gene	0.23543	0.390954	0.155524	0.107256	FALSE
CG15293	-	FBgn0028526	protein_coding_gene	0.376689	0.545602	0.168914	0.107157	FALSE
Appl	beta amyloid protein precursor-like	FBgn0000108	protein_coding_gene	0.241753	0.397728	0.155975	0.106728	FALSE
CG42340	-	FBgn0259242	protein_coding_gene	0.118172	0.262287	0.144115	0.106299	FALSE
CG6418	-	FBgn0036104	protein_coding_gene	0.181205	0.331116	0.149911	0.105622	FALSE
CG32206	-	FBgn0052206	protein_coding_gene	0.263867	0.421357	0.15749	0.104655	FALSE
CG43678	-	FBgn0263761	protein_coding_gene	0.708657	0.908132	0.199476	0.103719	FALSE
ATP8B	ATPase 8B	FBgn0037989	protein_coding_gene	0.173035	0.321045	0.14801	0.10164	FALSE
tj	traffic jam	FBgn0000964	protein_coding_gene	0.307868	0.468609	0.16074	0.101367	FALSE
Sptr	Sepiapterin reductase	FBgn0014032	protein_coding_gene	0.490571	0.668432	0.177861	0.100538	FALSE
CG16779	-	FBgn0037698	protein_coding_gene	0.0704916	0.208434	0.137943	0.100484	FALSE
RpL15	Ribosomal protein L15	FBgn0028697	protein_coding_gene	1.111	1.34758	0.236579	0.0997748	FALSE
CG17839	-	FBgn0036454	protein_coding_gene	0.186736	0.335423	0.148687	0.0994308	FALSE
CG15765	-	FBgn0029814	protein_coding_gene	0.149416	0.294303	0.144887	0.0985277	FALSE
Syt4	Synaptotagmin 4	FBgn0028400	protein_coding_gene	0.2533	0.407928	0.154628	0.0980794	FALSE
otp	orthopedia	FBgn0015524	protein_coding_gene	0.201833	0.351508	0.149676	0.0978544	FALSE
Ddr	Discoidin domain receptor	FBgn0053531	protein_coding_gene	0.234395	0.387162	0.152767	0.0978483	FALSE
SPR	Sex peptide receptor	FBgn0029768	protein_coding_gene	0.101166	0.241151	0.139985	0.0974007	FALSE
CG42450	-	FBgn0259927	protein_coding_gene	0.197378	0.346447	0.149068	0.0972014	FALSE
Gr21a	Gustatory receptor 21a	FBgn0041250	protein_coding_gene	0.486015	0.662176	0.176161	0.0960546	FALSE
TyrR	Tyramine receptor	FBgn0038542	protein_coding_gene	0.253019	0.406833	0.153814	0.0952931	FALSE
HmgZ	HMG protein Z	FBgn0010228	protein_coding_gene	0.331133	0.492304	0.16117	0.0950678	FALSE
AstA-R1	Allatostatin A receptor 1	FBgn0266429	protein_coding_gene	0.113041	0.252857	0.139816	0.0928095	FALSE
CadN	Cadherin-N	FBgn0015609	protein_coding_gene	0.445219	0.616026	0.170807	0.0908199	FALSE
CG3491	-	FBgn0028887	protein_coding_gene	0.155315	0.298307	0.142993	0.0898406	FALSE
ppk8	pickpocket 8	FBgn0052792	protein_coding_gene	0.207092	0.354376	0.147285	0.0876241	FALSE
bma	black match	FBgn0085385	protein_coding_gene	0.212955	0.360647	0.147692	0.0870949	FALSE
Gr2a	Gustatory receptor 2a	FBgn0265139	protein_coding_gene	0.2623	0.414479	0.152178	0.0863845	FALSE
kairos	kairos	FBgn0030913	protein_coding_gene	0.123951	0.262514	0.138564	0.08471	FALSE
CG7423	-	FBgn0030982	protein_coding_gene	0.496867	0.670843	0.173976	0.0846714	FALSE
Nlg2	Neuroligin 2	FBgn0031866	protein_coding_gene	0.269277	0.42148	0.152203	0.0841271	FALSE
CG14257	-	FBgn0039479	protein_coding_gene	0.165323	0.307596	0.142273	0.0839285	FALSE
DIP-beta	Dpr-interacting protein beta	FBgn0259245	protein_coding_gene	0.180778	0.324375	0.143597	0.0834214	FALSE
CG3376	-	FBgn0034997	protein_coding_gene	0.391821	0.555322	0.163501	0.0829146	FALSE
Liprin-gamma	Liprin-gamma	FBgn0034720	protein_coding_gene	0.212012	0.357688	0.145676	0.0802778	FALSE
CG42784	-	FBgn0263354	protein_coding_gene	0.258895	0.408923	0.150027	0.0799165	FALSE
AstC-R2	Allatostatin C receptor 2	FBgn0036789	protein_coding_gene	0.196949	0.340949	0.143999	0.0794078	FALSE
CG11000	-	FBgn0263353	protein_coding_gene	0.30563	0.459902	0.154272	0.0792261	FALSE
Fili	Fish-lips	FBgn0085397	protein_coding_gene	0.29247	0.445374	0.152904	0.0788102	FALSE
CG4839	-	FBgn0032187	protein_coding_gene	0.172042	0.313467	0.141425	0.0786699	FALSE
Fum1	Fumarase 1	FBgn0286222	protein_coding_gene	0.393976	0.556471	0.162495	0.0786292	FALSE
CG4678	-	FBgn0030778	protein_coding_gene	0.0980783	0.232371	0.134293	0.0782934	FALSE
bru3	bruno 3	FBgn0264001	protein_coding_gene	0.300801	0.454322	0.15352	0.0781911	FALSE
eas	easily shocked	FBgn0000536	protein_coding_gene	0.387472	0.549183	0.161711	0.0780418	FALSE
ths	thisbe	FBgn0033652	protein_coding_gene	0.199774	0.343471	0.143697	0.0773886	FALSE
dpr17	defective proboscis extension response 17	FBgn0051361	protein_coding_gene	0.265893	0.415808	0.149916	0.0771683	FALSE
CG4793	-	FBgn0028514	protein_coding_gene	0.29849	0.450998	0.152508	0.0753856	FALSE
beat-IIIb	beaten path IIIb	FBgn0053179	protein_coding_gene	0.300768	0.45337	0.152601	0.0749498	FALSE
Sytbeta	Synaptotagmin beta	FBgn0261090	protein_coding_gene	0.270852	0.420476	0.149624	0.0744693	FALSE
Cpr50Cb	Cuticular protein 50Cb	FBgn0033869	protein_coding_gene	0.144068	0.281613	0.137546	0.0743447	FALSE
CG12768	-	FBgn0037206	protein_coding_gene	0.235	0.381026	0.146027	0.0737915	FALSE
CG34347	-	FBgn0085376	protein_coding_gene	0.298536	0.450529	0.151993	0.0735469	FALSE
CG9588	-	FBgn0038166	protein_coding_gene	0.30457	0.457101	0.152531	0.0734225	FALSE
ctp	cut up	FBgn0011760	protein_coding_gene	0.194553	0.336557	0.142004	0.0731499	FALSE
CG32809	-	FBgn0023531	protein_coding_gene	0.385677	0.545783	0.160106	0.0729648	FALSE
L	Lobe	FBgn0288433	protein_coding_gene	0.169176	0.308357	0.139181	0.071692	FALSE
side-VI	sidestep VI	FBgn0083950	protein_coding_gene	0.304059	0.456044	0.151985	0.0716633	FALSE
CG10164	-	FBgn0039088	protein_coding_gene	0.275049	0.424241	0.149192	0.0715306	FALSE
CG34377	-	FBgn0263117	protein_coding_gene	0.233196	0.378207	0.145011	0.0708025	FALSE
CG14042	-	FBgn0260451	protein_coding_gene	1.07897	1.30427	0.225307	0.070649	FALSE
SP555	SP555	FBgn0260470	protein_coding_gene	1.07897	1.30427	0.225307	0.070649	FALSE
Syngr	Synaptogyrin	FBgn0033876	protein_coding_gene	0.257025	0.404111	0.147086	0.0701356	FALSE
CG1909	-	FBgn0039911	protein_coding_gene	0.384207	0.543369	0.159162	0.070118	FALSE
hwt	heavyweight	FBgn0264542	protein_coding_gene	0.216914	0.359987	0.143073	0.0694172	FALSE
CG40298	-	FBgn0058298	protein_coding_gene	0.56144	0.737189	0.175749	0.0692408	FALSE
CG1888	-	FBgn0033421	protein_coding_gene	0.573235	0.750078	0.176843	0.069145	FALSE
otk2	off-track2	FBgn0267728	protein_coding_gene	1.07851	1.30332	0.224805	0.0690269	FALSE
CG31612	-	FBgn0051612	protein_coding_gene	0.122829	0.256846	0.134017	0.0689984	FALSE
comm3	comm3	FBgn0259236	protein_coding_gene	0.124523	0.258598	0.134075	0.0686326	FALSE
CG10011	-	FBgn0039590	protein_coding_gene	0.331253	0.484879	0.153626	0.0683261	FALSE
CG11353	-	FBgn0035557	protein_coding_gene	0.168146	0.305804	0.137658	0.0666479	FALSE
beat-IIIa	beaten path IIIa	FBgn0265607	protein_coding_gene	0.319709	0.471484	0.151775	0.0656578	FALSE
CG34106	-	FBgn0083942	protein_coding_gene	0.319709	0.471484	0.151775	0.0656578	FALSE
CG33700	-	FBgn0053700	protein_coding_gene	0.327016	0.479384	0.152368	0.0652986	FALSE
CG44837	-	FBgn0266100	protein_coding_gene	0.215949	0.357692	0.141743	0.0650362	FALSE
NfI	Nuclear factor I	FBgn0042696	protein_coding_gene	0.304507	0.453954	0.149447	0.0625287	FALSE
Actbeta	Activin-beta	FBgn0024913	protein_coding_gene	0.319583	0.470176	0.150593	0.0615175	FALSE
RapGAP1	Rap GTPase activating protein 1	FBgn0264895	protein_coding_gene	0.13655	0.269608	0.133058	0.0609907	FALSE
arm	armadillo	FBgn0000117	protein_coding_gene	0.14605	0.27995	0.1339	0.0607777	FALSE
luna	luna	FBgn0040765	protein_coding_gene	0.0629875	0.188412	0.125424	0.0587049	FALSE
CG43732	-	FBgn0263983	protein_coding_gene	0.264757	0.408923	0.144166	0.0572034	FALSE
Jhbp6	Juvenile hormone binding protein 6	FBgn0037174	protein_coding_gene	0.20718	0.34565	0.13847	0.0564004	FALSE
Ac78C	Adenylyl cyclase 78C	FBgn0024150	protein_coding_gene	0.224674	0.364326	0.139652	0.0547017	FALSE
btsz	bitesize	FBgn0266756	protein_coding_gene	0.239399	0.379733	0.140334	0.0521673	FALSE
CG15465	-	FBgn0029746	protein_coding_gene	0.122865	0.251947	0.129082	0.0515184	FALSE
rg	rugose	FBgn0266098	protein_coding_gene	0.122865	0.251947	0.129082	0.0515184	FALSE
Antp	Antennapedia	FBgn0260642	protein_coding_gene	0.375409	0.528473	0.153065	0.0514974	FALSE
dpr6	defective proboscis extension response 6	FBgn0040823	protein_coding_gene	0.239619	0.37944	0.139821	0.0502754	FALSE
CG8306	-	FBgn0034142	protein_coding_gene	0.237822	0.376732	0.138909	0.0476546	FALSE
CG9967	-	FBgn0031413	protein_coding_gene	0.303126	0.4481	0.144973	0.0471612	FALSE
CG13949	-	FBgn0031288	protein_coding_gene	0.350685	0.500013	0.149328	0.0465836	FALSE
unc-13-4A	unc-13-4A	FBgn0035756	protein_coding_gene	0.219152	0.355459	0.136307	0.0447217	FALSE
CG9380	-	FBgn0035094	protein_coding_gene	0.238753	0.376621	0.137868	0.0436553	FALSE
CG46458	-	FBgn0287588	protein_coding_gene	0.353344	0.502075	0.148731	0.0435782	FALSE
CG44195	-	FBgn0265084	protein_coding_gene	0.103315	0.228283	0.124968	0.0435336	FALSE
Dh31	Diuretic hormone 31	FBgn0032048	protein_coding_gene	0.181376	0.313595	0.13222	0.0429547	FALSE
CG43373	-	FBgn0263131	protein_coding_gene	0.243545	0.381221	0.137676	0.0413668	FALSE
osy	oskyddad	FBgn0053970	protein_coding_gene	0.232345	0.368936	0.136591	0.0412924	FALSE
orb	oo18 RNA-binding protein	FBgn0004882	protein_coding_gene	0.38871	0.540012	0.151302	0.0407891	FALSE
kek2	kekkon 2	FBgn0015400	protein_coding_gene	0.554991	0.721935	0.166944	0.0402482	FALSE
Sema1a	Semaphorin 1a	FBgn0011259	protein_coding_gene	0.247153	0.384748	0.137596	0.0398687	FALSE
barc	barricade	FBgn0037081	protein_coding_gene	0.224052	0.359011	0.134959	0.0383015	FALSE
Dpp10	Dipeptidyl peptidase 10	FBgn0031835	protein_coding_gene	0.396145	0.547414	0.151269	0.0381713	FALSE
px	plexus	FBgn0003175	protein_coding_gene	0.134237	0.260551	0.126314	0.0378997	FALSE
axo	axotactin	FBgn0262870	protein_coding_gene	0.185496	0.316636	0.13114	0.0377494	FALSE
Gyc89Db	Guanylyl cyclase at 89Db	FBgn0038436	protein_coding_gene	0.284071	0.424521	0.14045	0.0375607	FALSE
RpS30	Ribosomal protein S30	FBgn0038834	protein_coding_gene	0.537809	0.7022	0.164391	0.0369877	FALSE
CG8910	-	FBgn0025833	protein_coding_gene	0.310714	0.453291	0.142577	0.0361301	FALSE
beat-IIa	beaten path IIa	FBgn0038498	protein_coding_gene	0.304222	0.446033	0.141811	0.0356036	FALSE
CG31140	-	FBgn0051140	protein_coding_gene	0.105487	0.228006	0.122518	0.0341338	FALSE
CG8641	-	FBgn0035733	protein_coding_gene	0.31087	0.452838	0.141968	0.0339233	FALSE
hoe1	hoepel1	FBgn0041150	protein_coding_gene	0.277484	0.416269	0.138785	0.0338799	FALSE
beat-Ia	beaten path Ia	FBgn0013433	protein_coding_gene	0.27488	0.41319	0.13831	0.0330758	FALSE
Tomosyn	Tomosyn	FBgn0030412	protein_coding_gene	0.109364	0.231175	0.121811	0.0303273	FALSE
GluClalpha	Glutamate-gated chloride channel subunit alpha	FBgn0024963	protein_coding_gene	0.230231	0.363354	0.133123	0.0297288	FALSE
rib	ribbon	FBgn0003254	protein_coding_gene	0.15412	0.27979	0.12567	0.0289401	FALSE
Sema2a	Semaphorin 2a	FBgn0011260	protein_coding_gene	0.273736	0.410228	0.136492	0.0270266	FALSE
CG15125	-	FBgn0034463	protein_coding_gene	0.417964	0.568014	0.15005	0.0265236	FALSE
dpr14	defective proboscis extension response 14	FBgn0029974	protein_coding_gene	0.281999	0.418923	0.136924	0.0257777	FALSE
Drip	Drip	FBgn0015872	protein_coding_gene	0.156574	0.281271	0.124696	0.0246676	FALSE
rec	recombination-defective	FBgn0003227	protein_coding_gene	0.211035	0.340863	0.129828	0.0245208	FALSE
side-V	sidestep V	FBgn0085400	protein_coding_gene	0.319371	0.459121	0.13975	0.023215	FALSE
Vha44	Vacuolar H[+] ATPase 44kD subunit	FBgn0287825	protein_coding_gene	0.103777	0.223034	0.119257	0.0231668	FALSE
CG34386	-	FBgn0085415	protein_coding_gene	0.117664	0.238168	0.120505	0.0229133	FALSE
CG43861	-	FBgn0264443	protein_coding_gene	0.211503	0.340892	0.129389	0.0228081	FALSE
CG5890	-	FBgn0039380	protein_coding_gene	0.223865	0.354377	0.130512	0.0226287	FALSE
CG43737	-	FBgn0263994	protein_coding_gene	0.308756	0.447307	0.138551	0.0225416	FALSE
Pkc53E	Protein C kinase 53E	FBgn0003091	protein_coding_gene	0.217118	0.346909	0.129791	0.0223434	FALSE
CG42524	-	FBgn0260429	protein_coding_gene	0.304416	0.442405	0.137989	0.0220091	FALSE
CG43689	-	FBgn0263772	protein_coding_gene	0.339236	0.480317	0.14108	0.0212456	FALSE
wake	wide awake	FBgn0266418	protein_coding_gene	0.288403	0.424647	0.136243	0.0212151	FALSE
Ccn	Ccn	FBgn0052183	protein_coding_gene	0.188369	0.315016	0.126647	0.0208816	FALSE
CG13739	-	FBgn0033403	protein_coding_gene	0.247007	0.379172	0.132164	0.0206966	FALSE
p130CAS	p130CAS	FBgn0035101	protein_coding_gene	0.655938	0.826804	0.170866	0.0201926	FALSE
CG11425	-	FBgn0037167	protein_coding_gene	0.584736	0.748046	0.16331	0.0173878	FALSE
CG1983	-	FBgn0039751	protein_coding_gene	1.08514	1.29589	0.210751	0.017062	FALSE
Tmc	Transmembrane channel-like	FBgn0267796	protein_coding_gene	0.288891	0.423865	0.134975	0.016562	FALSE
RpS24	Ribosomal protein S24	FBgn0261596	protein_coding_gene	0.743255	0.921332	0.178077	0.0163573	FALSE
MsR2	Myosuppressin receptor 2	FBgn0264002	protein_coding_gene	0.262403	0.394718	0.132314	0.016052	FALSE
haf	hattifattener	FBgn0261509	protein_coding_gene	0.169289	0.292732	0.123443	0.0159579	FALSE
sn	singed	FBgn0003447	protein_coding_gene	0.156673	0.278881	0.122208	0.0158294	FALSE
CG14223	-	FBgn0031053	protein_coding_gene	0.288022	0.42254	0.134517	0.0152361	FALSE
Tbh	Tyramine beta hydroxylase	FBgn0010329	protein_coding_gene	0.172623	0.295665	0.123042	0.0134174	FALSE
grn	grain	FBgn0001138	protein_coding_gene	0.213372	0.340196	0.126825	0.0131066	FALSE
Dhc98D	Dynein heavy chain at 89D	FBgn0013813	protein_coding_gene	0.096299	0.211903	0.115605	0.0127544	FALSE
eys	eyes shut	FBgn0031414	protein_coding_gene	0.274486	0.406999	0.132513	0.0126915	FALSE
bru1	bruno 1	FBgn0000114	protein_coding_gene	0.166976	0.288938	0.121962	0.0114941	FALSE
betaTub97EF	beta-Tubulin at 97EF	FBgn0003890	protein_coding_gene	0.120511	0.237702	0.117191	0.0102309	FALSE
CG32137	-	FBgn0052137	protein_coding_gene	0.160827	0.281607	0.12078	0.00937804	FALSE
CG13675	-	FBgn0035845	protein_coding_gene	0.24953	0.378695	0.129165	0.00923294	FALSE
ed	echinoid	FBgn0000547	protein_coding_gene	0.312008	0.447034	0.135025	0.00896976	FALSE
CG42284	-	FBgn0259179	protein_coding_gene	0.192671	0.316051	0.12338	0.00787591	FALSE
Sox21b	Sox21b	FBgn0042630	protein_coding_gene	0.142316	0.260863	0.118547	0.00769852	FALSE
dpr8	defective proboscis extension response 8	FBgn0052600	protein_coding_gene	0.177445	0.298824	0.121379	0.00591212	FALSE
CG34357	-	FBgn0085386	protein_coding_gene	0.120437	0.236212	0.115776	0.00524553	FALSE
CG6959	-	FBgn0037956	protein_coding_gene	0.246696	0.373822	0.127126	0.00297042	FALSE
Gr28b	Gustatory receptor 28b	FBgn0045495	protein_coding_gene	0.174013	0.293676	0.119663	0.000990866	FALSE
ey	eyeless	FBgn0005558	protein_coding_gene	0.189402	0.309841	0.120439	-0.00143467	FALSE
eEF1alpha2	eukaryotic translation elongation factor 1 alpha 2	FBgn0000557	protein_coding_gene	0.692317	0.859924	0.167608	-0.00356756	FALSE
Fur1	Furin 1	FBgn0004509	protein_coding_gene	0.0738121	0.182106	0.108294	-0.00555687	FALSE
w-cup	world cup	FBgn0032269	protein_coding_gene	0.413139	0.553525	0.140386	-0.00605622	FALSE
CG14459	-	FBgn0037171	protein_coding_gene	0.256955	0.382189	0.125234	-0.00717253	FALSE
Syn2	Syntrophin-like 2	FBgn0034135	protein_coding_gene	0.339828	0.472702	0.132874	-0.00799688	FALSE
rost	rolling stone	FBgn0011705	protein_coding_gene	0.347542	0.480897	0.133355	-0.00888585	FALSE
Arc1	Activity-regulated cytoskeleton associated protein 1	FBgn0033926	protein_coding_gene	0.291221	0.418706	0.127485	-0.0107273	FALSE
Rgk2	Rad, Gem/Kir family member 2	FBgn0085419	protein_coding_gene	0.161988	0.277127	0.115138	-0.0109776	FALSE
kmr	kramer	FBgn0085412	protein_coding_gene	0.171009	0.286999	0.11599	-0.0109968	FALSE
Osi24	Osiris 24	FBgn0037409	protein_coding_gene	0.269952	0.395237	0.125286	-0.0113597	FALSE
CG8861	-	FBgn0037676	protein_coding_gene	0.229377	0.350771	0.121395	-0.0114896	FALSE
Tsp39D	Tetraspanin 39D	FBgn0032943	protein_coding_gene	0.243715	0.366271	0.122556	-0.0122009	FALSE
pdm3	pou domain motif 3	FBgn0261588	protein_coding_gene	0.102386	0.211409	0.109023	-0.0125854	FALSE
CG13731	-	FBgn0036717	protein_coding_gene	0.332736	0.463525	0.130789	-0.0129909	FALSE
CG7781	-	FBgn0032021	protein_coding_gene	1.42547	1.66004	0.234573	-0.0130388	FALSE
smal	smoke alarm	FBgn0085409	protein_coding_gene	0.620237	0.778232	0.157996	-0.0133534	FALSE
CG5888	-	FBgn0028523	protein_coding_gene	0.153969	0.267222	0.113253	-0.0149543	FALSE
pdm2	POU domain protein 2	FBgn0004394	protein_coding_gene	0.157802	0.271215	0.113413	-0.0156779	FALSE
capu	cappuccino	FBgn0000256	protein_coding_gene	0.13041	0.241057	0.110647	-0.0162588	FALSE
Reg-5	Rhythmically expressed gene 5	FBgn0015801	protein_coding_gene	0.360504	0.492701	0.132198	-0.0173396	FALSE
Cipc	Clock interacting protein circadian	FBgn0051324	protein_coding_gene	0.239405	0.359937	0.120532	-0.0179148	FALSE
dve	defective proventriculus	FBgn0020307	protein_coding_gene	0.208213	0.325557	0.117343	-0.018714	FALSE
CG31125	-	FBgn0051125	protein_coding_gene	0.317823	0.445275	0.127452	-0.0197877	FALSE
myd	mayday	FBgn0051475	protein_coding_gene	0.319821	0.447221	0.1274	-0.0206416	FALSE
nompC	no mechanoreceptor potential C	FBgn0016920	protein_coding_gene	0.122942	0.231541	0.1086	-0.0209914	FALSE
Mur89F	Mucin related 89F	FBgn0038492	protein_coding_gene	0.148562	0.258786	0.110224	-0.0238551	FALSE
CG42238	-	FBgn0250867	protein_coding_gene	0.39223	0.525464	0.133234	-0.0243355	FALSE
kuz	kuzbanian	FBgn0259984	protein_coding_gene	0.18487	0.29823	0.113361	-0.0249604	FALSE
Obp99b	Odorant-binding protein 99b	FBgn0039685	protein_coding_gene	0.758612	0.926359	0.167747	-0.0253609	FALSE
nAChRalpha3	nicotinic Acetylcholine Receptor alpha3	FBgn0015519	protein_coding_gene	0.113833	0.220018	0.106185	-0.0264738	FALSE
neur	neuralized	FBgn0002932	protein_coding_gene	0.215436	0.331218	0.115783	-0.0266639	FALSE
sick	sickie	FBgn0263873	protein_coding_gene	0.230208	0.347366	0.117158	-0.0267624	FALSE
GluRIB	Glutamate receptor IB	FBgn0264000	protein_coding_gene	0.258377	0.377896	0.119519	-0.0278772	FALSE
Dys	Dystrophin	FBgn0260003	protein_coding_gene	0.22396	0.340153	0.116192	-0.0280801	FALSE
CG18641	-	FBgn0031426	protein_coding_gene	0.406332	0.539519	0.133187	-0.0292437	FALSE
CG6118	-	FBgn0038339	protein_coding_gene	0.227464	0.34314	0.115676	-0.0310852	FALSE
CG42322	-	FBgn0259222	protein_coding_gene	0.140468	0.247876	0.107408	-0.0311005	FALSE
acj6	abnormal chemosensory jump 6	FBgn0000028	protein_coding_gene	0.105684	0.209643	0.103959	-0.0316119	FALSE
CSN4	COP9 signalosome subunit 4	FBgn0027054	protein_coding_gene	0.27446	0.394188	0.119727	-0.0325464	FALSE
fra	frazzled	FBgn0011592	protein_coding_gene	0.251213	0.368641	0.117428	-0.0328685	FALSE
CG12310	-	FBgn0036467	protein_coding_gene	1.27236	1.48678	0.214419	-0.0328963	FALSE
CG7991	-	FBgn0035260	protein_coding_gene	0.154675	0.262551	0.107876	-0.0342216	FALSE
CG42392	-	FBgn0259738	protein_coding_gene	1.51906	1.75545	0.236388	-0.0380794	FALSE
CG12814	-	FBgn0037796	protein_coding_gene	0.166958	0.274843	0.107886	-0.0383145	FALSE
CG45067	-	FBgn0266437	protein_coding_gene	0.183426	0.292765	0.109338	-0.0387101	FALSE
CG42353	-	FBgn0259699	protein_coding_gene	0.392027	0.520825	0.128798	-0.0399678	FALSE
CG42354	-	FBgn0259700	protein_coding_gene	0.392027	0.520825	0.128798	-0.0399678	FALSE
CG13737	-	FBgn0036382	protein_coding_gene	0.45413	0.588315	0.134185	-0.0417793	FALSE
ymp	yellow-emperor	FBgn0261287	protein_coding_gene	0.34323	0.466528	0.123298	-0.0430297	FALSE
fz	frizzled	FBgn0001085	protein_coding_gene	0.40509	0.534255	0.129165	-0.043061	FALSE
Elk	Eag-like K[+] channel	FBgn0011589	protein_coding_gene	0.0902416	0.189429	0.0991879	-0.0433071	FALSE
Poxn	Pox neuro	FBgn0003130	protein_coding_gene	0.152281	0.25732	0.105038	-0.0434583	FALSE
nmo	nemo	FBgn0011817	protein_coding_gene	0.15369	0.258691	0.105002	-0.0440612	FALSE
26-29-p	26-29kD-proteinase	FBgn0250848	protein_coding_gene	0.27623	0.392615	0.116384	-0.0449725	FALSE
CG45002	-	FBgn0266354	protein_coding_gene	0.199921	0.30901	0.109089	-0.0451371	FALSE
spz	spatzle	FBgn0003495	protein_coding_gene	0.220594	0.331481	0.110887	-0.0457259	FALSE
CG42458	-	FBgn0259935	protein_coding_gene	0.133763	0.236236	0.102473	-0.0463128	FALSE
TfAP-2	Transcription factor AP-2	FBgn0261953	protein_coding_gene	0.181665	0.287939	0.106274	-0.0489621	FALSE
CG43333	-	FBgn0263038	protein_coding_gene	0.119067	0.218908	0.0998405	-0.0506877	FALSE
onecut	onecut	FBgn0028996	protein_coding_gene	0.654997	0.805573	0.150575	-0.0512993	FALSE
thw	thawb	FBgn0037487	protein_coding_gene	0.167298	0.271495	0.104197	-0.0514825	FALSE
Rab27	Rab27	FBgn0025382	protein_coding_gene	0.552861	0.693549	0.140688	-0.0519554	FALSE
CG32647	-	FBgn0052647	protein_coding_gene	0.318256	0.436409	0.118153	-0.0528406	FALSE
RunxB	Runt related B	FBgn0259162	protein_coding_gene	0.128663	0.228689	0.100026	-0.0532578	FALSE
DIP-zeta	Dpr-interacting protein zeta	FBgn0051708	protein_coding_gene	0.269622	0.382954	0.113332	-0.0535534	FALSE
Sf3b3	Splicing factor 3b subunit 3	FBgn0035162	protein_coding_gene	0.191984	0.297766	0.105783	-0.0541708	FALSE
hbs	hibris	FBgn0287864	protein_coding_gene	0.169282	0.272407	0.103125	-0.0559435	FALSE
SK	small conductance calcium-activated potassium channel	FBgn0029761	protein_coding_gene	0.206357	0.312606	0.106249	-0.0573518	FALSE
CCKLR-17D1	Cholecystokinin-like receptor at 17D1	FBgn0259231	protein_coding_gene	0.134179	0.233507	0.0993274	-0.0575837	FALSE
tbc	trabuco	FBgn0052506	protein_coding_gene	0.126023	0.224171	0.0981486	-0.0590137	FALSE
trpl	transient receptor potential-like	FBgn0005614	protein_coding_gene	0.147149	0.247143	0.0999945	-0.0595828	FALSE
alpha-Man-IIb	alpha-Mannosidase class II b	FBgn0026616	protein_coding_gene	0.628077	0.773626	0.145548	-0.0600399	FALSE
sli	slit	FBgn0264089	protein_coding_gene	0.307721	0.422643	0.114921	-0.0607358	FALSE
Prosap	Prosap	FBgn0040752	protein_coding_gene	0.195443	0.299675	0.104232	-0.0608208	FALSE
Cpr49Af	Cuticular protein 49Af	FBgn0033729	protein_coding_gene	0.53089	0.666553	0.135663	-0.0623515	FALSE
fipi	factor of interpulse interval	FBgn0031627	protein_coding_gene	0.182094	0.283965	0.101871	-0.0646877	FALSE
CG42663	-	FBgn0261545	protein_coding_gene	0.148474	0.247043	0.0985697	-0.0650706	FALSE
Tet	Ten-Eleven Translocation (TET) family protein	FBgn0263392	protein_coding_gene	0.36037	0.478951	0.118581	-0.0654834	FALSE
pico	pico	FBgn0261811	protein_coding_gene	0.223813	0.329331	0.105517	-0.0658097	FALSE
CG44422	-	FBgn0265595	protein_coding_gene	0.0950525	0.188058	0.0930052	-0.0668048	FALSE
thoc6	thoc6	FBgn0036263	protein_coding_gene	0.252258	0.360157	0.107899	-0.0669424	FALSE
HGTX	HGTX	FBgn0040318	protein_coding_gene	0.234048	0.339735	0.105687	-0.0686487	FALSE
DCX-EMAP	Doublecortin-domain-containing echinoderm-microtubule-associated protein	FBgn0259099	protein_coding_gene	0.172573	0.272238	0.0996645	-0.0692973	FALSE
Ten-a	Tenascin accessory	FBgn0267001	protein_coding_gene	0.134445	0.230191	0.0957459	-0.0703476	FALSE
sdt	stardust	FBgn0261873	protein_coding_gene	0.240467	0.346032	0.105565	-0.0712408	FALSE
CG7381	-	FBgn0038098	protein_coding_gene	0.31206	0.423879	0.111819	-0.0731726	FALSE
CG10565	-	FBgn0037051	protein_coding_gene	0.399121	0.518139	0.119017	-0.0769661	FALSE
sv	shaven	FBgn0005561	protein_coding_gene	0.241418	0.345239	0.103821	-0.0777311	FALSE
RpS27A	Ribosomal protein S27A	FBgn0003942	protein_coding_gene	0.30637	0.416198	0.109828	-0.0783071	FALSE
Hasp	Hig-anchoring scaffold protein	FBgn0032797	protein_coding_gene	0.287932	0.395634	0.107702	-0.0796315	FALSE
Sirt2	Sirtuin 2	FBgn0038788	protein_coding_gene	0.412708	0.531753	0.119045	-0.081435	FALSE
Wnt4	Wnt oncogene analog 4	FBgn0010453	protein_coding_gene	0.399852	0.517572	0.117719	-0.0818047	FALSE
Egfrap	EGFR adaptor protein	FBgn0053993	protein_coding_gene	0.172229	0.268314	0.0960856	-0.0818472	FALSE
CARPB	Carbonic anhydrase-related protein B	FBgn0052698	protein_coding_gene	0.0928956	0.181331	0.0884359	-0.0822503	FALSE
AstC-R1	Allatostatin C receptor 1	FBgn0036790	protein_coding_gene	0.231754	0.333001	0.101246	-0.0835941	FALSE
beat-Vb	beaten path Vb	FBgn0038092	protein_coding_gene	0.185503	0.282338	0.0968346	-0.0836589	FALSE
Cad87A	Cadherin 87A	FBgn0037963	protein_coding_gene	0.185794	0.282295	0.0965006	-0.0849387	FALSE
spir	spire	FBgn0003475	protein_coding_gene	0.150468	0.243585	0.0931168	-0.0850386	FALSE
frm	farmer	FBgn0035612	protein_coding_gene	0.256921	0.360061	0.10314	-0.085353	FALSE
Pxn	Peroxidasin	FBgn0011828	protein_coding_gene	0.152715	0.245659	0.0929441	-0.0864048	FALSE
Sytalpha	Synaptotagmin alpha	FBgn0261089	protein_coding_gene	0.314287	0.422578	0.108291	-0.0864086	FALSE
twz	tiwaz	FBgn0034636	protein_coding_gene	0.168254	0.262653	0.094399	-0.08648	FALSE
cysu	Curly Su	FBgn0038511	protein_coding_gene	0.128074	0.218585	0.0905112	-0.0867313	FALSE
fz2	frizzled 2	FBgn0016797	protein_coding_gene	0.293151	0.398839	0.105688	-0.0885154	FALSE
CG3638	-	FBgn0261444	protein_coding_gene	0.264867	0.367623	0.102756	-0.0893823	FALSE
Ance-3	Ance-3	FBgn0032536	protein_coding_gene	0.164721	0.257486	0.0927647	-0.0910759	FALSE
CG8086	-	FBgn0032010	protein_coding_gene	0.11059	0.198036	0.0874459	-0.091702	FALSE
CG43902	-	FBgn0264503	protein_coding_gene	0.127609	0.21573	0.0881208	-0.0950348	FALSE
Naa15-16	N(alpha)-acetyltransferase 15/16	FBgn0031020	protein_coding_gene	0.294072	0.397838	0.103766	-0.0956263	FALSE
flz	filzig	FBgn0286782	protein_coding_gene	0.157964	0.248126	0.090162	-0.0980154	FALSE
numb	numb	FBgn0002973	protein_coding_gene	0.429516	0.545444	0.115928	-0.0981155	FALSE
aru	arouser	FBgn0029095	protein_coding_gene	0.311885	0.416098	0.104213	-0.100033	FALSE
viaf	viral IAP-associated factor	FBgn0036237	protein_coding_gene	0.270032	0.370169	0.100137	-0.100389	FALSE
unc-5	unc-5	FBgn0034013	protein_coding_gene	0.354278	0.462406	0.108129	-0.100426	FALSE
Nep1	Neprilysin 1	FBgn0029843	protein_coding_gene	0.23318	0.329689	0.0965093	-0.100837	FALSE
CG30461	-	FBgn0050461	protein_coding_gene	0.284288	0.385643	0.101354	-0.100872	FALSE
ste24c	ste24c prenyl protease type I	FBgn0050462	protein_coding_gene	0.284288	0.385643	0.101354	-0.100872	FALSE
CG31204	-	FBgn0051204	protein_coding_gene	0.287144	0.388263	0.10112	-0.102662	FALSE
pros	prospero	FBgn0004595	protein_coding_gene	0.149283	0.237093	0.0878103	-0.10342	FALSE
CG2258	-	FBgn0029997	protein_coding_gene	0.410695	0.523303	0.112608	-0.103538	FALSE
Hs6st	Heparan sulfate 6-O-sulfotransferase	FBgn0038755	protein_coding_gene	0.127834	0.213204	0.0853706	-0.104843	FALSE
Root	Rootletin	FBgn0039152	protein_coding_gene	0.78698	0.934816	0.147836	-0.105361	FALSE
CG11030	-	FBgn0031736	protein_coding_gene	0.118662	0.202721	0.084059	-0.106402	FALSE
tnc	tenectin	FBgn0039257	protein_coding_gene	0.2614	0.358903	0.097503	-0.106807	FALSE
DIP-epsilon	Dpr-interacting protein epsilon	FBgn0259714	protein_coding_gene	0.182554	0.272458	0.0899042	-0.107194	FALSE
CG7990	-	FBgn0030997	protein_coding_gene	0.190788	0.280558	0.0897701	-0.110436	FALSE
VhaM9.7-b	Vacuolar H[+] ATPase M9.7 subunit b	FBgn0028663	protein_coding_gene	0.454231	0.568926	0.114696	-0.110786	FALSE
CG32017	-	FBgn0052017	protein_coding_gene	0.149027	0.234429	0.0854025	-0.111855	FALSE
RhoGEF64C	Rho guanine nucleotide exchange factor at 64C	FBgn0035574	protein_coding_gene	0.221259	0.313383	0.0921246	-0.112347	FALSE
Pcd	pterin-4a-carbinolamine dehydratase	FBgn0024841	protein_coding_gene	0.762795	0.906156	0.143361	-0.113069	FALSE
Dscam2	Down syndrome cell adhesion molecule 2	FBgn0265296	protein_coding_gene	0.292811	0.390987	0.0981769	-0.114981	FALSE
HnRNP-K	Heterogeneous nuclear ribonucleoprotein K	FBgn0267791	protein_coding_gene	0.183796	0.271464	0.087668	-0.115525	FALSE
Cph	Chronophage	FBgn0029939	protein_coding_gene	0.270968	0.366787	0.0958194	-0.115982	FALSE
Lim1	LIM homeobox 1	FBgn0026411	protein_coding_gene	0.228695	0.32044	0.0917452	-0.116189	FALSE
CG12541	-	FBgn0029930	protein_coding_gene	0.114279	0.194587	0.0803086	-0.118201	FALSE
jing	jing	FBgn0086655	protein_coding_gene	0.305261	0.403309	0.0980484	-0.119621	FALSE
CG10495	-	FBgn0032750	protein_coding_gene	0.426131	0.535629	0.109497	-0.119736	FALSE
CG42268	-	FBgn0259163	protein_coding_gene	0.253941	0.34646	0.0925189	-0.121938	FALSE
Tk	Tachykinin	FBgn0037976	protein_coding_gene	0.173674	0.258563	0.0848891	-0.121957	FALSE
CG43693	-	FBgn0263776	protein_coding_gene	0.126245	0.206435	0.0801897	-0.122644	FALSE
COX5B	Cytochrome c oxidase subunit 5B	FBgn0031830	protein_coding_gene	0.482815	0.596848	0.114034	-0.122737	FALSE
tara	taranis	FBgn0040071	protein_coding_gene	0.215865	0.304505	0.0886393	-0.122869	FALSE
Gyc88E	Guanylyl cyclase at 88E	FBgn0038295	protein_coding_gene	0.124285	0.20388	0.0795954	-0.124088	FALSE
oc	ocelliless	FBgn0004102	protein_coding_gene	0.230929	0.320523	0.0895941	-0.124553	FALSE
Cht10	Chitinase 10	FBgn0250907	protein_coding_gene	0.15807	0.240447	0.0823773	-0.125601	FALSE
pyr	pyramus	FBgn0033649	protein_coding_gene	0.163092	0.244744	0.0816518	-0.129857	FALSE
Cdep	Chondrocyte-derived ezrin-like domain containing protein	FBgn0265082	protein_coding_gene	0.253596	0.343807	0.0902105	-0.129992	FALSE
slf	schlaff	FBgn0287234	protein_coding_gene	0.268276	0.359752	0.091476	-0.130448	FALSE
CG8620	-	FBgn0040837	protein_coding_gene	0.647503	0.774718	0.127216	-0.131448	FALSE
Osi17	Osiris 17	FBgn0037427	protein_coding_gene	0.25085	0.339138	0.0882881	-0.135872	FALSE
shakB	shaking B	FBgn0085387	protein_coding_gene	0.0866462	0.158033	0.0713868	-0.140486	FALSE
HmgD	High mobility group protein D	FBgn0004362	protein_coding_gene	0.259376	0.346556	0.0871795	-0.142661	FALSE
CCKLR-17D3	Cholecystokinin-like receptor at 17D3	FBgn0030954	protein_coding_gene	0.277403	0.365588	0.0881856	-0.145161	FALSE
CG15282	-	FBgn0028855	protein_coding_gene	0.70542	0.833325	0.127905	-0.148478	FALSE
Baldspot	Baldspot	FBgn0260960	protein_coding_gene	0.326349	0.418144	0.0917953	-0.14884	FALSE
nAChRalpha7	nicotinic Acetylcholine Receptor alpha7	FBgn0086778	protein_coding_gene	0.144664	0.218442	0.0737777	-0.151528	FALSE
trn	tartan	FBgn0010452	protein_coding_gene	0.339167	0.4313	0.0921328	-0.151954	FALSE
gukh	GUK-holder	FBgn0026239	protein_coding_gene	0.198593	0.275951	0.0773576	-0.156988	FALSE
5-HT2A	5-hydroxytryptamine (serotonin) receptor 2A	FBgn0087012	protein_coding_gene	0.139046	0.210472	0.0714258	-0.157962	FALSE
rn	rotund	FBgn0267337	protein_coding_gene	0.127568	0.197823	0.0702544	-0.15825	FALSE
CG11791	-	FBgn0039266	protein_coding_gene	0.567468	0.67904	0.111572	-0.159908	FALSE
Mhc	Myosin heavy chain	FBgn0264695	protein_coding_gene	1.2669	1.4445	0.177597	-0.161369	FALSE
zye	zye	FBgn0036985	protein_coding_gene	0.115346	0.182042	0.0666956	-0.166736	FALSE
pxb	pxb	FBgn0053207	protein_coding_gene	0.425339	0.521435	0.0960958	-0.166898	FALSE
CG14502	-	FBgn0034321	protein_coding_gene	0.32312	0.409039	0.0859188	-0.168551	FALSE
dor	deep orange	FBgn0000482	protein_coding_gene	0.921449	1.06403	0.14258	-0.169165	FALSE
Ugt50B3	UDP-glycosyltransferase family 50 member B3	FBgn0050438	protein_coding_gene	0.129869	0.197239	0.0673702	-0.16923	FALSE
Pde9	Phosphodiesterase 9	FBgn0259171	protein_coding_gene	0.102654	0.167384	0.0647296	-0.169426	FALSE
CG9171	-	FBgn0031738	protein_coding_gene	0.132315	0.199803	0.0674884	-0.169634	FALSE
CG9899	-	FBgn0034829	protein_coding_gene	0.390755	0.482183	0.0914282	-0.17179	FALSE
CG13921	-	FBgn0035267	protein_coding_gene	0.554307	0.660586	0.106279	-0.174215	FALSE
Idh	Isocitrate dehydrogenase	FBgn0001248	protein_coding_gene	0.27235	0.349509	0.077159	-0.182485	FALSE
wat	waterproof	FBgn0039620	protein_coding_gene	0.169077	0.236174	0.0670968	-0.183378	FALSE
Esp	Epidermal stripes and patches	FBgn0013953	protein_coding_gene	0.160991	0.226338	0.0653463	-0.186855	FALSE
Sox100B	Sox100B	FBgn0024288	protein_coding_gene	0.158959	0.223815	0.064856	-0.187906	FALSE
Skel	Skeletor	FBgn0262717	protein_coding_gene	0.219612	0.29015	0.0705376	-0.188189	FALSE
Sox15	Sox box protein 15	FBgn0005613	protein_coding_gene	0.19685	0.263857	0.0670067	-0.193033	FALSE
Abd-B	Abdominal B	FBgn0000015	protein_coding_gene	0.294648	0.37077	0.0761211	-0.193654	FALSE
Lac	Lachesin	FBgn0010238	protein_coding_gene	0.258477	0.330884	0.0724079	-0.194635	FALSE
Cpr47Ec	Cuticular protein 47Ec	FBgn0033600	protein_coding_gene	0.395914	0.481324	0.0854106	-0.19482	FALSE
l(1)G0320	lethal (1) G0320	FBgn0028327	protein_coding_gene	0.681955	0.793819	0.111864	-0.19736	FALSE
dpr16	defective proboscis extension response 16	FBgn0037295	protein_coding_gene	0.234352	0.303496	0.0691442	-0.198075	FALSE
Pdi	Protein disulfide isomerase	FBgn0286818	protein_coding_gene	0.300694	0.37579	0.0750959	-0.199314	FALSE
CG13539	-	FBgn0034833	protein_coding_gene	0.568943	0.669151	0.100208	-0.200618	FALSE
CG44836	-	FBgn0266099	protein_coding_gene	0.263184	0.334122	0.0709379	-0.20142	FALSE
RYa-R	RYamide receptor	FBgn0004842	protein_coding_gene	0.148789	0.208621	0.059832	-0.202268	FALSE
crol	crooked legs	FBgn0020309	protein_coding_gene	0.260632	0.330771	0.0701387	-0.20339	FALSE
ttm2	tiny tim 2	FBgn0035124	protein_coding_gene	1.55291	1.74578	0.192878	-0.203435	FALSE
Pura	Puratrophin-1-like	FBgn0035802	protein_coding_gene	0.169881	0.23067	0.0607894	-0.20597	FALSE
Dscam1	Down syndrome cell adhesion molecule 1	FBgn0033159	protein_coding_gene	0.171852	0.232508	0.0606559	-0.207105	FALSE
Icmt	Isoprenylcysteine carboxyl methyltransferase	FBgn0036336	protein_coding_gene	0.497463	0.588856	0.0913934	-0.207784	FALSE
Drep1	DNA fragmentation factor-related protein 1	FBgn0024732	protein_coding_gene	0.351313	0.428476	0.0771629	-0.209015	FALSE
CG4511	-	FBgn0037843	protein_coding_gene	0.542627	0.63767	0.0950434	-0.21005	FALSE
Tat	Tyrosine aminotransferase	FBgn0030558	protein_coding_gene	0.220236	0.284417	0.0641816	-0.210892	FALSE
svp	seven up	FBgn0003651	protein_coding_gene	0.271064	0.339613	0.0685488	-0.212524	FALSE
Jupiter	Jupiter	FBgn0051363	protein_coding_gene	0.184315	0.244454	0.0601392	-0.213123	FALSE
CG7675	-	FBgn0038610	protein_coding_gene	0.304293	0.374782	0.0704888	-0.216828	FALSE
RpS4	Ribosomal protein S4	FBgn0011284	protein_coding_gene	0.445296	0.529066	0.08377	-0.217227	FALSE
CG17698	-	FBgn0040056	protein_coding_gene	0.253912	0.31945	0.0655381	-0.217413	FALSE
CG8630	-	FBgn0038130	protein_coding_gene	0.216978	0.278897	0.0619194	-0.217803	FALSE
DIP-alpha	Dpr-interacting protein alpha	FBgn0052791	protein_coding_gene	0.134923	0.188566	0.053643	-0.219509	FALSE
CG46317	-	FBgn0284233	protein_coding_gene	0.230756	0.292973	0.062217	-0.221381	FALSE
sano	serrano	FBgn0034408	protein_coding_gene	0.207375	0.267176	0.0598012	-0.222071	FALSE
comm	commissureless	FBgn0010105	protein_coding_gene	0.515036	0.603895	0.0888591	-0.222661	FALSE
hoip	hoi-polloi	FBgn0286786	protein_coding_gene	1.90804	2.12848	0.220446	-0.225257	FALSE
CG15535	-	FBgn0039764	protein_coding_gene	0.671696	0.7746	0.102904	-0.225619	FALSE
nAChRalpha4	nicotinic Acetylcholine Receptor alpha4	FBgn0266347	protein_coding_gene	0.198926	0.256581	0.0576549	-0.226827	FALSE
l(3)mbn	lethal (3) malignant blood neoplasm	FBgn0002440	protein_coding_gene	0.26371	0.327265	0.0635557	-0.227722	FALSE
Cpr67B	Cuticular protein 67B	FBgn0035985	protein_coding_gene	0.391543	0.466839	0.0752958	-0.229147	FALSE
LpR2	Lipophorin receptor 2	FBgn0051092	protein_coding_gene	0.251274	0.313229	0.0619554	-0.229205	FALSE
wit	wishful thinking	FBgn0024179	protein_coding_gene	0.412659	0.489934	0.0772747	-0.229242	FALSE
zld	zelda	FBgn0259789	protein_coding_gene	0.475409	0.558577	0.0831683	-0.229479	FALSE
Dyrk2	Dual-specificity tyrosine phosphorylation-regulated kinase 2	FBgn0016930	protein_coding_gene	0.140838	0.192082	0.0512433	-0.22999	FALSE
l(2)41Ab	lethal (2) 41Ab	FBgn0262123	protein_coding_gene	0.136974	0.187692	0.0507178	-0.230551	FALSE
Idgf2	Imaginal disc growth factor 2	FBgn0020415	protein_coding_gene	0.330545	0.399536	0.0689917	-0.230951	FALSE
Ref2	RNA and export factor binding protein 2	FBgn0032439	protein_coding_gene	0.203849	0.260683	0.0568341	-0.231386	FALSE
COX6B	Cytochrome c oxidase subunit 6B	FBgn0031066	protein_coding_gene	0.365211	0.437066	0.0718554	-0.23247	FALSE
CG4374	-	FBgn0039078	protein_coding_gene	0.123979	0.172825	0.0488456	-0.232808	FALSE
MESR3	Misexpression suppressor of ras 3	FBgn0032694	protein_coding_gene	0.185767	0.240261	0.0544939	-0.23359	FALSE
CG40498	-	FBgn0069969	protein_coding_gene	0.147575	0.198302	0.0507269	-0.234082	FALSE
drl	derailed	FBgn0015380	protein_coding_gene	0.440292	0.518753	0.0784614	-0.234332	FALSE
knrl	knirps-like	FBgn0001323	protein_coding_gene	0.198342	0.25297	0.0546279	-0.237343	FALSE
Drgx	Dorsal root ganglia homeobox	FBgn0085369	protein_coding_gene	0.209127	0.264514	0.0553868	-0.238283	FALSE
ham	hamlet	FBgn0045852	protein_coding_gene	0.1601	0.210402	0.0503024	-0.239795	FALSE
Dfd	Deformed	FBgn0000439	protein_coding_gene	0.219738	0.275419	0.0556801	-0.240812	FALSE
CG15475	-	FBgn0032867	protein_coding_gene	0.411093	0.484114	0.0730206	-0.243771	FALSE
robo2	roundabout 2	FBgn0002543	protein_coding_gene	0.322028	0.386573	0.0645452	-0.243824	FALSE
klu	klumpfuss	FBgn0013469	protein_coding_gene	0.16622	0.215541	0.0493213	-0.245324	FALSE
CG3655	-	FBgn0040397	protein_coding_gene	0.183708	0.234216	0.050508	-0.247003	FALSE
Tmhs	Tetraspan membrane protein in hair cell stereocilia	FBgn0262624	protein_coding_gene	0.327918	0.391627	0.063709	-0.248764	FALSE
Scr	Sex combs reduced	FBgn0003339	protein_coding_gene	0.304442	0.365857	0.0614149	-0.248991	FALSE
Pgant5	Polypeptide N-Acetylgalactosaminyltransferase 5	FBgn0031681	protein_coding_gene	0.221989	0.27426	0.0522712	-0.253632	FALSE
CG9782	-	FBgn0030763	protein_coding_gene	0.24896	0.303352	0.0543917	-0.255194	FALSE
CG9008	-	FBgn0028540	protein_coding_gene	0.256694	0.311285	0.0545919	-0.257086	FALSE
dlp	dally-like	FBgn0041604	protein_coding_gene	0.155467	0.19988	0.0444129	-0.25908	FALSE
snu	snustorr	FBgn0039594	protein_coding_gene	0.20065	0.24875	0.0481002	-0.26122	FALSE
CG9449	-	FBgn0036875	protein_coding_gene	0.530872	0.61032	0.0794474	-0.261292	FALSE
nub	nubbin	FBgn0085424	protein_coding_gene	0.195181	0.242144	0.0469632	-0.263405	FALSE
FoxP	Forkhead box P	FBgn0262477	protein_coding_gene	0.521867	0.599431	0.0775647	-0.264928	FALSE
CG46523	-	FBgn0288748	protein_coding_gene	0.224679	0.273701	0.0490213	-0.266038	FALSE
CG5687	-	FBgn0035293	protein_coding_gene	0.224679	0.273701	0.0490213	-0.266038	FALSE
NetB	Netrin-B	FBgn0015774	protein_coding_gene	0.195894	0.241861	0.0459674	-0.267169	FALSE
CG1299	-	FBgn0035501	protein_coding_gene	0.352234	0.412565	0.0603304	-0.268895	FALSE
CG34398	-	FBgn0085427	protein_coding_gene	0.16546	0.206333	0.0408726	-0.274969	FALSE
Eno	Enolase	FBgn0000579	protein_coding_gene	0.756216	0.852891	0.096675	-0.276077	FALSE
CG2556	-	FBgn0030396	protein_coding_gene	0.187513	0.22998	0.0424669	-0.276739	FALSE
sta	stubarista	FBgn0003517	protein_coding_gene	0.464586	0.533204	0.0686178	-0.277334	FALSE
dsx	doublesex	FBgn0000504	protein_coding_gene	0.193627	0.235263	0.0416362	-0.281735	FALSE
rst	roughest	FBgn0003285	protein_coding_gene	0.273159	0.322325	0.0491659	-0.281823	FALSE
CG33229	-	FBgn0053229	protein_coding_gene	0.858258	0.96213	0.103872	-0.28491	FALSE
CG2211	-	FBgn0035211	protein_coding_gene	0.57974	0.656928	0.0771881	-0.285715	FALSE
nvy	nervy	FBgn0005636	protein_coding_gene	0.336396	0.390439	0.0540431	-0.285821	FALSE
osa	osa	FBgn0261885	protein_coding_gene	0.251699	0.297204	0.0455047	-0.287566	FALSE
obst-A	obstructor-A	FBgn0031097	protein_coding_gene	0.290016	0.33823	0.0482137	-0.29086	FALSE
Fas3	Fasciclin 3	FBgn0000636	protein_coding_gene	0.285476	0.332664	0.0471883	-0.292963	FALSE
ich	ichor	FBgn0286204	protein_coding_gene	0.261455	0.306132	0.0446767	-0.293776	FALSE
CG45071	-	FBgn0266441	protein_coding_gene	0.388827	0.445316	0.0564889	-0.294791	FALSE
hig	hikaru genki	FBgn0010114	protein_coding_gene	0.208581	0.247296	0.0387149	-0.2971	FALSE
CG8064	-	FBgn0038597	protein_coding_gene	0.239563	0.280678	0.041115	-0.299021	FALSE
comm2	comm2	FBgn0041160	protein_coding_gene	0.465443	0.5277	0.0622571	-0.300133	FALSE
Lcp4	Larval cuticle protein 4	FBgn0002535	protein_coding_gene	1.98845	2.19293	0.204484	-0.308777	FALSE
CG40006	-	FBgn0058006	protein_coding_gene	0.129634	0.157427	0.0277923	-0.309216	FALSE
mew	multiple edematous wings	FBgn0004456	protein_coding_gene	0.143376	0.172063	0.028687	-0.310669	FALSE
rols	rolling pebbles	FBgn0041096	protein_coding_gene	0.244152	0.282407	0.0382552	-0.310685	FALSE
CG33158	-	FBgn0053158	protein_coding_gene	0.156588	0.186176	0.0295872	-0.311925	FALSE
exp	expansion	FBgn0033668	protein_coding_gene	0.188473	0.220367	0.0318944	-0.314478	FALSE
Gasp	Gasp	FBgn0026077	protein_coding_gene	0.411269	0.464267	0.0529981	-0.314689	FALSE
CG42445	-	FBgn0259916	protein_coding_gene	0.260129	0.298467	0.0383388	-0.315759	FALSE
CG30440	-	FBgn0050440	protein_coding_gene	0.171991	0.201948	0.0299572	-0.315793	FALSE
CG13055	-	FBgn0036583	protein_coding_gene	0.477022	0.534749	0.0577274	-0.320056	FALSE
Optix	Optix	FBgn0025360	protein_coding_gene	0.182428	0.21181	0.0293822	-0.321336	FALSE
dos	daughter of sevenless	FBgn0016794	protein_coding_gene	0.300682	0.34109	0.0404075	-0.322071	FALSE
CG8036	-	FBgn0037607	protein_coding_gene	0.310024	0.350862	0.0408378	-0.323688	FALSE
ckd	cracked	FBgn0035427	protein_coding_gene	0.232461	0.265363	0.0329016	-0.325701	FALSE
grh	grainy head	FBgn0259211	protein_coding_gene	0.167716	0.194248	0.0265316	-0.326479	FALSE
twi	twist	FBgn0003900	protein_coding_gene	0.143872	0.167844	0.0239718	-0.327523	FALSE
lin-28	lin-28	FBgn0035626	protein_coding_gene	0.423653	0.474159	0.0505062	-0.327671	FALSE
CG8483	-	FBgn0038126	protein_coding_gene	0.348966	0.392352	0.0433864	-0.32776	FALSE
Dll	Distal-less	FBgn0000157	protein_coding_gene	0.196174	0.22433	0.0281566	-0.330295	FALSE
CG9265	-	FBgn0032910	protein_coding_gene	0.314065	0.352377	0.0383126	-0.333984	FALSE
opa	odd paired	FBgn0003002	protein_coding_gene	0.183578	0.209334	0.0257566	-0.334554	FALSE
CG18809	-	FBgn0042132	protein_coding_gene	0.334283	0.372551	0.0382683	-0.340937	FALSE
H15	H15	FBgn0016660	protein_coding_gene	0.407603	0.452519	0.0449159	-0.342059	FALSE
Elovl7	ELOVL fatty acid elongase 7	FBgn0037534	protein_coding_gene	0.253952	0.28301	0.0290583	-0.346527	FALSE
Cbs	Cystathionine beta-synthase	FBgn0031148	protein_coding_gene	0.254011	0.283023	0.0290118	-0.346711	FALSE
uif	uninflatable	FBgn0031879	protein_coding_gene	0.157673	0.1775	0.0198264	-0.346832	FALSE
corn	cornetto	FBgn0259173	protein_coding_gene	0.423658	0.467081	0.0434234	-0.352738	FALSE
Mgat2	Mannosyl (alpha-1,6-)-glycoprotein beta-1,2-N-acetylglucosaminyltransferase	FBgn0039738	protein_coding_gene	0.326329	0.360292	0.0339628	-0.3535	FALSE
lab	labial	FBgn0002522	protein_coding_gene	0.232635	0.257454	0.0248191	-0.354363	FALSE
scro	scarecrow	FBgn0287186	protein_coding_gene	0.171764	0.190342	0.0185781	-0.355987	FALSE
CG13044	-	FBgn0036599	protein_coding_gene	1.05606	1.15832	0.102255	-0.357126	FALSE
Zyx	Zyxin	FBgn0011642	protein_coding_gene	0.430857	0.473481	0.0426244	-0.357986	FALSE
CG2812	-	FBgn0034931	protein_coding_gene	0.542635	0.59586	0.0532241	-0.35805	FALSE
Cad74A	Cadherin 74A	FBgn0036715	protein_coding_gene	0.188884	0.208228	0.0193436	-0.359033	FALSE
CG6125	-	FBgn0038337	protein_coding_gene	0.442483	0.485	0.0425168	-0.362274	FALSE
Reg-2	Rhythmically expressed gene 2	FBgn0016715	protein_coding_gene	0.542236	0.593998	0.0517618	-0.36309	FALSE
CG32815	-	FBgn0052815	protein_coding_gene	0.247878	0.271361	0.0234833	-0.364214	FALSE
kst	karst	FBgn0004167	protein_coding_gene	0.258745	0.28264	0.0238945	-0.366412	FALSE
Cpr67Fa1	Cuticular protein 67Fa1	FBgn0036108	protein_coding_gene	1.04077	1.13846	0.0976846	-0.368161	FALSE
Pfas	Phosphoribosylformylglycinamidine synthase	FBgn0000052	protein_coding_gene	0.22972	0.24898	0.0192609	-0.373053	FALSE
dar1	dendritic arbor reduction 1	FBgn0263239	protein_coding_gene	0.17637	0.189689	0.0133184	-0.376149	FALSE
pita	pita	FBgn0034878	protein_coding_gene	0.329808	0.357154	0.0273453	-0.378089	FALSE
CG31176	-	FBgn0051176	protein_coding_gene	0.175296	0.187854	0.0125582	-0.378478	FALSE
CG10211	-	FBgn0032685	protein_coding_gene	0.263889	0.284246	0.0203576	-0.380658	FALSE
CG5214	-	FBgn0037891	protein_coding_gene	0.341641	0.369359	0.0277179	-0.380748	FALSE
bbg	big bang	FBgn0087007	protein_coding_gene	0.208296	0.222449	0.0141527	-0.383929	FALSE
pigs	pickled eggs	FBgn0029881	protein_coding_gene	0.149427	0.157913	0.00848528	-0.384196	FALSE
babos	babos	FBgn0034724	protein_coding_gene	0.255385	0.273469	0.0180841	-0.385846	FALSE
trol	terribly reduced optic lobes	FBgn0284408	protein_coding_gene	0.156111	0.164505	0.00839402	-0.386766	FALSE
beat-IIIc	beaten path IIIc	FBgn0032629	protein_coding_gene	0.442898	0.478067	0.0351687	-0.388419	FALSE
CG31496	-	FBgn0051496	protein_coding_gene	0.71849	0.779486	0.0609953	-0.389664	FALSE
CG31861	-	FBgn0051861	protein_coding_gene	0.870476	0.945417	0.0749414	-0.391401	FALSE
CG2841	-	FBgn0003159	protein_coding_gene	0.191934	0.202343	0.0104089	-0.391678	FALSE
CG6678	-	FBgn0038917	protein_coding_gene	0.331551	0.355118	0.0235673	-0.392045	FALSE
olf186-M	olf186-M	FBgn0015522	protein_coding_gene	0.334044	0.357746	0.0237025	-0.392404	FALSE
CG32259	-	FBgn0052259	protein_coding_gene	0.757503	0.821361	0.0638582	-0.392646	FALSE
Bx	Beadex	FBgn0265598	protein_coding_gene	0.151854	0.158017	0.00616367	-0.393228	FALSE
blow	blown fuse	FBgn0004133	protein_coding_gene	0.312398	0.33346	0.0210619	-0.394473	FALSE
CG3609	-	FBgn0031418	protein_coding_gene	0.390448	0.417449	0.0270015	-0.399691	FALSE
CG10283	-	FBgn0032681	protein_coding_gene	0.230885	0.242367	0.0114823	-0.400973	FALSE
CG31051	-	FBgn0051051	protein_coding_gene	0.699541	0.753118	0.0535768	-0.409547	FALSE
verm	vermiform	FBgn0261341	protein_coding_gene	0.753628	0.811382	0.0577537	-0.412948	FALSE
ds	dachsous	FBgn0284247	protein_coding_gene	0.17503	0.177362	0.00233214	-0.414579	FALSE
Adh	Alcohol dehydrogenase	FBgn0000055	protein_coding_gene	0.61166	0.65545	0.04379	-0.41464	FALSE
Adhr	Adh-related	FBgn0000056	protein_coding_gene	0.61166	0.65545	0.04379	-0.41464	FALSE
18w	18 wheeler	FBgn0287775	protein_coding_gene	0.356194	0.375599	0.019405	-0.415059	FALSE
CG42741	-	FBgn0261705	protein_coding_gene	0.188356	0.191439	0.00308303	-0.416401	FALSE
Amun	Amun	FBgn0030328	protein_coding_gene	0.403812	0.426911	0.0230993	-0.417993	FALSE
Idgf4	Imaginal disc growth factor 4	FBgn0026415	protein_coding_gene	0.359267	0.378075	0.0188075	-0.418207	FALSE
Chd64	Chd64	FBgn0035499	protein_coding_gene	0.21297	0.217055	0.00408487	-0.42113	FALSE
blot	bloated tubules	FBgn0027660	protein_coding_gene	0.244347	0.250933	0.00658535	-0.422829	FALSE
CG14304	-	FBgn0038629	protein_coding_gene	0.189568	0.190938	0.00137033	-0.42287	FALSE
Cortactin	Cortactin	FBgn0025865	protein_coding_gene	0.308292	0.32041	0.0121186	-0.424742	FALSE
spz5	spatzle 5	FBgn0035379	protein_coding_gene	0.256219	0.263345	0.00712562	-0.424908	FALSE
RpS28a	Ribosomal protein S28a	FBgn0039739	protein_coding_gene	1.15359	1.24515	0.0915601	-0.42776	FALSE
CG30427	-	FBgn0043792	protein_coding_gene	0.289482	0.297904	0.00842241	-0.4315	FALSE
Cda5	Chitin deacetylase-like 5	FBgn0051973	protein_coding_gene	0.225795	0.227984	0.00218886	-0.432151	FALSE
Trx-2	thioredoxin-2	FBgn0040070	protein_coding_gene	1.2774	1.37924	0.10184	-0.433001	FALSE
DAAM	Dishevelled Associated Activator of Morphogenesis	FBgn0025641	protein_coding_gene	0.186881	0.184101	-0.00278002	-0.436654	FALSE
IRSp53	Insulin receptor substrate 53 kDa	FBgn0052082	protein_coding_gene	0.217821	0.217907	8.64074e-05	-0.436911	FALSE
slgA	sluggish A	FBgn0003423	protein_coding_gene	0.253689	0.255557	0.00186819	-0.442663	FALSE
lbl	ladybird late	FBgn0008651	protein_coding_gene	0.194671	0.189681	-0.00498977	-0.447093	FALSE
plh	pasang lhamu	FBgn0037292	protein_coding_gene	0.232705	0.231076	-0.00162957	-0.447987	FALSE
CG9815	-	FBgn0034861	protein_coding_gene	0.273334	0.275488	0.00215389	-0.448256	FALSE
RasGAP1	Ras GTPase activating protein 1	FBgn0004390	protein_coding_gene	0.173812	0.164501	-0.00931074	-0.455373	FALSE
RpS6	Ribosomal protein S6	FBgn0261592	protein_coding_gene	0.493747	0.51389	0.0201433	-0.458686	FALSE
ko	knockout	FBgn0020294	protein_coding_gene	0.156817	0.144721	-0.0120959	-0.459516	FALSE
gsb-n	gooseberry-neuro	FBgn0001147	protein_coding_gene	0.216435	0.209571	-0.00686458	-0.461044	FALSE
jbug	jitterbug	FBgn0028371	protein_coding_gene	0.257298	0.253854	-0.00344415	-0.462676	FALSE
CG44037	-	FBgn0264829	protein_coding_gene	0.375468	0.38291	0.00744181	-0.463876	FALSE
Mf	Myofilin	FBgn0038294	protein_coding_gene	0.37576	0.381835	0.0060752	-0.46881	FALSE
chn	charlatan	FBgn0015371	protein_coding_gene	0.259197	0.254076	-0.0051207	-0.469248	FALSE
fon	fondue	FBgn0032773	protein_coding_gene	0.64322	0.673758	0.0305376	-0.472149	FALSE
CG10345	-	FBgn0027562	protein_coding_gene	0.236619	0.227863	-0.00875608	-0.474523	FALSE
aos	argos	FBgn0004569	protein_coding_gene	0.243757	0.234609	-0.00914767	-0.478309	FALSE
CG32191	-	FBgn0052191	protein_coding_gene	0.291169	0.286108	-0.00506101	-0.479784	FALSE
bou	boudin	FBgn0261284	protein_coding_gene	1.5749	1.69139	0.116495	-0.481147	FALSE
Sema5c	Semaphorin 5c	FBgn0284221	protein_coding_gene	0.372827	0.374949	0.0021216	-0.481816	FALSE
CG6870	-	FBgn0032652	protein_coding_gene	0.667487	0.697588	0.0301014	-0.48185	FALSE
CG33155	-	FBgn0053155	protein_coding_gene	0.476679	0.488236	0.0115566	-0.483337	FALSE
mRpL53	mitochondrial ribosomal protein L53	FBgn0050481	protein_coding_gene	0.476679	0.488236	0.0115566	-0.483337	FALSE
AsnS	Asparagine synthetase	FBgn0270926	protein_coding_gene	0.647648	0.674501	0.0268531	-0.486677	FALSE
stw	straw	FBgn0286203	protein_coding_gene	0.222076	0.208141	-0.0139355	-0.487965	FALSE
Vha68-2	Vacuolar H[+] ATPase 68 kDa subunit 2	FBgn0263598	protein_coding_gene	0.505	0.517927	0.0129264	-0.48801	FALSE
Dr	Drop	FBgn0000492	protein_coding_gene	0.376773	0.377412	0.000639704	-0.488387	FALSE
Dcp-1	Death caspase-1	FBgn0010501	protein_coding_gene	0.689973	0.719667	0.0296935	-0.490853	FALSE
stwl	stonewall	FBgn0003459	protein_coding_gene	0.276132	0.266245	-0.00988703	-0.491809	FALSE
kkv	krotzkopf verkehrt	FBgn0001311	protein_coding_gene	0.22198	0.206523	-0.0154573	-0.493318	FALSE
CG43954	-	FBgn0264605	protein_coding_gene	0.183265	0.164079	-0.0191855	-0.493497	FALSE
Lasp	Lasp	FBgn0063485	protein_coding_gene	0.183265	0.164079	-0.0191855	-0.493497	FALSE
Btk	Bruton tyrosine kinase	FBgn0003502	protein_coding_gene	0.443552	0.448441	0.00488896	-0.495798	FALSE
Argk1	Arginine kinase 1	FBgn0000116	protein_coding_gene	0.603401	0.62347	0.0200695	-0.49581	FALSE
eEF1alpha1	eukaryotic translation elongation factor 1 alpha 1	FBgn0284245	protein_coding_gene	0.721435	0.751559	0.0301236	-0.499907	FALSE
CG12581	-	FBgn0037213	protein_coding_gene	0.340793	0.334642	-0.00615154	-0.500326	FALSE
vkg	viking	FBgn0016075	protein_coding_gene	0.332353	0.323418	-0.00893567	-0.507341	FALSE
pit	pitchoune	FBgn0266581	protein_coding_gene	0.236654	0.218058	-0.0185963	-0.50936	FALSE
Cht2	Chitinase 2	FBgn0022702	protein_coding_gene	0.556154	0.565993	0.00983889	-0.516133	FALSE
lawc	leg arista wing complex	FBgn0262976	protein_coding_gene	0.664254	0.682708	0.0184545	-0.521981	FALSE
CG9701	-	FBgn0036659	protein_coding_gene	0.344582	0.331117	-0.0134655	-0.527483	FALSE
Poxm	Pox meso	FBgn0003129	protein_coding_gene	0.206887	0.179801	-0.0270859	-0.529397	FALSE
FASN1	Fatty acid synthase 1	FBgn0283427	protein_coding_gene	0.357975	0.343347	-0.0146282	-0.5361	FALSE
reb	rebuf	FBgn0033667	protein_coding_gene	0.259469	0.234351	-0.0251178	-0.540108	FALSE
SERCA	Sarco/endoplasmic reticulum Ca(2+)-ATPase	FBgn0263006	protein_coding_gene	0.677375	0.691365	0.0139901	-0.542191	FALSE
Neos	Neosin	FBgn0024542	protein_coding_gene	0.620921	0.629191	0.00827035	-0.543456	FALSE
Mdh1	Malate dehydrogenase 1	FBgn0262782	protein_coding_gene	0.570484	0.573802	0.00331823	-0.544026	FALSE
CG9119	-	FBgn0035189	protein_coding_gene	0.413713	0.402079	-0.0116341	-0.544241	FALSE
CG3505	-	FBgn0038250	protein_coding_gene	0.348026	0.329214	-0.0188117	-0.547561	FALSE
PCB	Pyruvate carboxylase	FBgn0027580	protein_coding_gene	0.209297	0.177264	-0.032033	-0.547715	FALSE
eg	eagle	FBgn0000560	protein_coding_gene	0.274416	0.243928	-0.0304881	-0.564138	FALSE
CG31368	-	FBgn0051368	protein_coding_gene	0.26874	0.237361	-0.0313786	-0.565382	FALSE
GEFmeso	Guanine nucleotide exchange factor in mesoderm	FBgn0050115	protein_coding_gene	0.154838	0.111521	-0.0433171	-0.569342	FALSE
alphaTub85E	alpha-Tubulin at 85E	FBgn0003886	protein_coding_gene	0.430314	0.411887	-0.0184264	-0.573859	FALSE
Duox	Dual oxidase	FBgn0283531	protein_coding_gene	0.210624	0.17111	-0.0395137	-0.574635	FALSE
Tre1	Trapped in endoderm 1	FBgn0046687	protein_coding_gene	0.825272	0.843615	0.0183435	-0.576503	FALSE
CDase	Ceramidase	FBgn0039774	protein_coding_gene	0.339582	0.311584	-0.0279978	-0.577231	FALSE
CG6739	-	FBgn0031926	protein_coding_gene	0.234446	0.195804	-0.0386412	-0.579555	FALSE
mthl5	methuselah-like 5	FBgn0037960	protein_coding_gene	0.364229	0.337848	-0.0263817	-0.579798	FALSE
HisRS	Histidyl-tRNA synthetase	FBgn0027087	protein_coding_gene	0.339107	0.310132	-0.0289743	-0.580528	FALSE
CG13360	-	FBgn0025620	protein_coding_gene	0.415754	0.39366	-0.0220942	-0.581945	FALSE
RpL10Ab	Ribosomal protein L10Ab	FBgn0036213	protein_coding_gene	0.460491	0.442596	-0.0178952	-0.582124	FALSE
Npc2b	Niemann-Pick type C-2b	FBgn0038198	protein_coding_gene	0.348451	0.318065	-0.0303858	-0.588664	FALSE
nahoda	nahoda	FBgn0034797	protein_coding_gene	0.272061	0.234392	-0.0376688	-0.588758	FALSE
Spn43Ab	Serpin 43Ab	FBgn0024293	protein_coding_gene	0.409941	0.384182	-0.0257588	-0.59296	FALSE
geko	geko	FBgn0020300	protein_coding_gene	0.344842	0.311428	-0.033414	-0.598168	FALSE
Gli	Gliotactin	FBgn0001987	protein_coding_gene	0.230075	0.185641	-0.0444344	-0.598588	FALSE
Delta	Delta	FBgn0000463	protein_coding_gene	0.464216	0.439319	-0.0248979	-0.608159	FALSE
Lcp2	Larval cuticle protein 2	FBgn0002533	protein_coding_gene	0.656466	0.648712	-0.0077531	-0.612111	FALSE
mRpS10	mitochondrial ribosomal protein S10	FBgn0038307	protein_coding_gene	0.648285	0.636988	-0.0112971	-0.621903	FALSE
CG5973	-	FBgn0031914	protein_coding_gene	0.315242	0.271538	-0.0437044	-0.624635	FALSE
mfas	midline fasciclin	FBgn0260745	protein_coding_gene	0.6579	0.646107	-0.0117936	-0.626892	FALSE
awd	abnormal wing discs	FBgn0000150	protein_coding_gene	0.754031	0.751137	-0.00289446	-0.627715	FALSE
inv	invected	FBgn0001269	protein_coding_gene	0.345173	0.302909	-0.0422637	-0.629597	FALSE
CG7255	-	FBgn0036493	protein_coding_gene	0.30905	0.262496	-0.0465542	-0.632638	FALSE
Uba2	Ubiquitin-like activating enzyme 2	FBgn0029113	protein_coding_gene	0.319724	0.274125	-0.0455991	-0.632846	FALSE
CG10479	-	FBgn0035656	protein_coding_gene	0.310138	0.262522	-0.0476153	-0.636759	FALSE
emp	epithelial membrane protein	FBgn0010435	protein_coding_gene	0.320661	0.271091	-0.0495694	-0.647212	FALSE
Dci	Dodecenoyl-CoA delta-isomerase	FBgn0035169	protein_coding_gene	0.928355	0.935841	0.00748593	-0.64958	FALSE
Vajk2	-	FBgn0032538	protein_coding_gene	0.693918	0.679093	-0.014825	-0.649728	FALSE
Mlc1	Myosin alkali light chain 1	FBgn0002772	protein_coding_gene	2.2797	2.41494	0.135242	-0.65173	FALSE
Aldh-III	Aldehyde dehydrogenase type III	FBgn0010548	protein_coding_gene	0.264074	0.20526	-0.0588136	-0.660904	FALSE
RpL3	Ribosomal protein L3	FBgn0020910	protein_coding_gene	0.528081	0.493965	-0.0341165	-0.662252	FALSE
Pdha	Pyruvate dehydrogenase E1 alpha subunit	FBgn0028325	protein_coding_gene	0.363666	0.31385	-0.0498161	-0.662542	FALSE
fax	failed axon connections	FBgn0014163	protein_coding_gene	1.2078	1.23556	0.0277614	-0.671766	FALSE
CG15506	-	FBgn0039686	protein_coding_gene	0.312421	0.255109	-0.057312	-0.671843	FALSE
eya	eyes absent	FBgn0000320	protein_coding_gene	0.231525	0.166382	-0.0651436	-0.672365	FALSE
Mgstl	Microsomal glutathione S-transferase-like	FBgn0025814	protein_coding_gene	0.63615	0.608556	-0.0275941	-0.675498	FALSE
ap	apterous	FBgn0267978	protein_coding_gene	0.312446	0.253451	-0.0589946	-0.677806	FALSE
jigr1	jing interacting gene regulatory 1	FBgn0039350	protein_coding_gene	0.5756	0.539531	-0.0360692	-0.685136	FALSE
CG7214	-	FBgn0031940	protein_coding_gene	0.620585	0.588699	-0.0318868	-0.685458	FALSE
CG32694	-	FBgn0052694	protein_coding_gene	0.218567	0.147965	-0.0706025	-0.687327	FALSE
Galphai	G protein alpha i subunit	FBgn0001104	protein_coding_gene	0.283519	0.218376	-0.0651435	-0.689842	FALSE
CG9992	-	FBgn0030744	protein_coding_gene	0.366469	0.304683	-0.0617855	-0.705843	FALSE
RpL18	Ribosomal protein L18	FBgn0035753	protein_coding_gene	0.695862	0.66396	-0.0319015	-0.710815	FALSE
Ccdc85	-	FBgn0031488	protein_coding_gene	0.333209	0.266226	-0.0669831	-0.713057	FALSE
hng3	hinge3	FBgn0035160	protein_coding_gene	0.440553	0.382312	-0.0582416	-0.718206	FALSE
CG34166	-	FBgn0085195	protein_coding_gene	2.71465	2.87204	0.157393	-0.719552	FALSE
Phk-3	Pherokine 3	FBgn0035089	protein_coding_gene	0.634705	0.594252	-0.0404529	-0.720519	FALSE
CG8180	-	FBgn0034021	protein_coding_gene	0.505149	0.451691	-0.0534578	-0.722991	FALSE
CG8740	-	FBgn0027585	protein_coding_gene	0.239212	0.158439	-0.0807739	-0.730263	FALSE
Pgk	Phosphoglycerate kinase	FBgn0250906	protein_coding_gene	0.494644	0.437568	-0.0570758	-0.732264	FALSE
form3	formin 3	FBgn0053556	protein_coding_gene	0.230423	0.143243	-0.0871804	-0.749981	FALSE
CG32198	-	FBgn0052198	protein_coding_gene	0.813217	0.781292	-0.0319245	-0.750347	FALSE
brat	brain tumor	FBgn0010300	protein_coding_gene	0.62304	0.572883	-0.0501573	-0.750942	FALSE
out	outsiders	FBgn0259834	protein_coding_gene	0.218512	0.129543	-0.088969	-0.752307	FALSE
su(sable)	suppressor of sable	FBgn0003575	protein_coding_gene	0.286527	0.202696	-0.0838309	-0.756987	FALSE
Mur2B	Mucin related 2B	FBgn0025390	protein_coding_gene	0.159583	0.0610413	-0.0985417	-0.766374	FALSE
MKP-4	MAPK Phosphatase 4	FBgn0031044	protein_coding_gene	0.302118	0.214943	-0.0871755	-0.774065	FALSE
TpnC47D	Troponin C at 47D	FBgn0010423	protein_coding_gene	1.37927	1.39355	0.0142773	-0.777128	FALSE
GV1	GV1	FBgn0027790	protein_coding_gene	0.253457	0.160224	-0.0932327	-0.779143	FALSE
Obp99c	Odorant-binding protein 99c	FBgn0039682	protein_coding_gene	0.427517	0.350203	-0.0773145	-0.781322	FALSE
Tollo	Tollo	FBgn0029114	protein_coding_gene	0.391676	0.310893	-0.080783	-0.781548	FALSE
Cyp4c3	Cytochrome P450 4c3	FBgn0015032	protein_coding_gene	0.246487	0.151847	-0.0946402	-0.781781	FALSE
IM33	Immune induced molecule 33	FBgn0031561	protein_coding_gene	1.59862	1.632	0.0333806	-0.783259	FALSE
Mlc2	Myosin light chain 2	FBgn0002773	protein_coding_gene	2.57507	2.701	0.125936	-0.783954	FALSE
CycA	Cyclin A	FBgn0000404	protein_coding_gene	0.284558	0.192594	-0.0919646	-0.78511	FALSE
N	Notch	FBgn0004647	protein_coding_gene	0.267063	0.173416	-0.0936465	-0.785181	FALSE
AdamTS-B	ADAM metallopeptidase with thrombospondin type 1 motif B	FBgn0029791	protein_coding_gene	0.296273	0.204598	-0.0916757	-0.788026	FALSE
obst-E	obstructor-E	FBgn0031737	protein_coding_gene	1.07395	1.05504	-0.0189018	-0.791907	FALSE
put	punt	FBgn0003169	protein_coding_gene	0.412769	0.330522	-0.0822471	-0.793821	FALSE
CG10589	-	FBgn0037035	protein_coding_gene	0.440602	0.360795	-0.0798069	-0.794541	FALSE
Pxd	Peroxidase	FBgn0004577	protein_coding_gene	0.304907	0.211535	-0.0933721	-0.796932	FALSE
RhoGAP18B	Rho GTPase activating protein at 18B	FBgn0261461	protein_coding_gene	0.195166	0.0901937	-0.104972	-0.801094	FALSE
LanA	Laminin A	FBgn0002526	protein_coding_gene	0.274888	0.176925	-0.0979629	-0.803087	FALSE
CG12715	-	FBgn0030443	protein_coding_gene	0.643199	0.578009	-0.0651901	-0.810919	FALSE
CG7884	-	FBgn0031001	protein_coding_gene	0.208972	0.101647	-0.107326	-0.814063	FALSE
CG13676	-	FBgn0035844	protein_coding_gene	0.336333	0.240912	-0.0954216	-0.814749	FALSE
bowl	brother of odd with entrails limited	FBgn0004893	protein_coding_gene	0.405191	0.315439	-0.0897525	-0.817834	FALSE
CG8303	-	FBgn0034143	protein_coding_gene	0.244928	0.13786	-0.107068	-0.825237	FALSE
Hsc70-3	Heat shock protein 70 cognate 3	FBgn0001218	protein_coding_gene	0.415138	0.322623	-0.0925148	-0.830954	FALSE
ogre	optic ganglion reduced	FBgn0004646	protein_coding_gene	0.503831	0.418127	-0.0857039	-0.836666	FALSE
Tsf3	Transferrin 3	FBgn0034094	protein_coding_gene	0.66214	0.591394	-0.0707461	-0.836948	FALSE
tsl	torso-like	FBgn0003867	protein_coding_gene	0.53323	0.448575	-0.0846549	-0.842836	FALSE
Prm	Paramyosin	FBgn0003149	protein_coding_gene	0.25268	0.139488	-0.113192	-0.849518	FALSE
CG4962	-	FBgn0036597	protein_coding_gene	1.18683	1.16237	-0.0244662	-0.849548	FALSE
Sod3	Superoxide dismutase 3	FBgn0033631	protein_coding_gene	0.295883	0.185645	-0.110238	-0.853585	FALSE
CG13606	-	FBgn0039161	protein_coding_gene	0.264562	0.15117	-0.113392	-0.854218	FALSE
CG13377	-	FBgn0261446	protein_coding_gene	0.305202	0.19499	-0.110212	-0.856626	FALSE
Cyp1	Cyclophilin 1	FBgn0004432	protein_coding_gene	1.36332	1.35183	-0.0114928	-0.862964	FALSE
Traf4	TNF-receptor-associated factor 4	FBgn0026319	protein_coding_gene	0.479042	0.382876	-0.0961656	-0.865356	FALSE
spz3	spatzle 3	FBgn0031959	protein_coding_gene	0.327173	0.216559	-0.110614	-0.865437	FALSE
ebd2	earthbound 2	FBgn0037076	protein_coding_gene	0.335465	0.225375	-0.110091	-0.866372	FALSE
CG15601	-	FBgn0030673	protein_coding_gene	0.505724	0.411642	-0.0940821	-0.866952	FALSE
Col4a1	Collagen type IV alpha 1	FBgn0000299	protein_coding_gene	0.43517	0.33369	-0.10148	-0.869414	FALSE
CG6912	-	FBgn0038290	protein_coding_gene	0.423236	0.320364	-0.102873	-0.870333	FALSE
CG43245	-	FBgn0262890	protein_coding_gene	1.05266	1.0089	-0.0437578	-0.872715	FALSE
CG5849	-	FBgn0038897	protein_coding_gene	0.304673	0.18473	-0.119942	-0.890885	FALSE
CG32625	-	FBgn0052625	protein_coding_gene	0.90163	0.838309	-0.0633216	-0.891181	FALSE
CG10570	-	FBgn0040992	protein_coding_gene	0.675202	0.589766	-0.0854359	-0.893326	FALSE
CG42502	-	FBgn0260228	protein_coding_gene	0.675202	0.589766	-0.0854359	-0.893326	FALSE
Alp1	Alkaline phosphatase 1	FBgn0283479	protein_coding_gene	0.344469	0.225591	-0.118878	-0.900494	FALSE
laza	lazaro	FBgn0037163	protein_coding_gene	0.429952	0.318477	-0.111475	-0.903031	FALSE
CG11790	-	FBgn0039265	protein_coding_gene	0.529288	0.42548	-0.103808	-0.909293	FALSE
Bka	Bekka	FBgn0010520	protein_coding_gene	1.01965	0.960496	-0.0591539	-0.916106	FALSE
Hsp23	Heat shock protein 23	FBgn0001224	protein_coding_gene	1.94082	1.96916	0.0283408	-0.91613	FALSE
Jhbp7	Juvenile hormone binding protein 7	FBgn0039297	protein_coding_gene	0.407747	0.290118	-0.117629	-0.917348	FALSE
Pen	Pendulin	FBgn0287720	protein_coding_gene	0.347101	0.223637	-0.123464	-0.917609	FALSE
ex	expanded	FBgn0004583	protein_coding_gene	0.320202	0.193882	-0.12632	-0.918675	FALSE
Egfr	Epidermal growth factor receptor	FBgn0003731	protein_coding_gene	0.404578	0.286013	-0.118565	-0.919596	FALSE
LanB2	Laminin B2	FBgn0267348	protein_coding_gene	0.413002	0.292642	-0.12036	-0.928778	FALSE
TRAM	TRAM	FBgn0040340	protein_coding_gene	0.530731	0.419728	-0.111003	-0.935243	FALSE
Rheb	Ras homolog enriched in brain	FBgn0041191	protein_coding_gene	0.419794	0.294924	-0.12487	-0.947022	FALSE
CCT5	Chaperonin containing TCP1 subunit 5	FBgn0010621	protein_coding_gene	0.359593	0.228353	-0.13124	-0.949328	FALSE
mnd	minidiscs	FBgn0002778	protein_coding_gene	0.331826	0.197834	-0.133992	-0.949734	FALSE
Kal1	Kallmann syndrome 1	FBgn0039155	protein_coding_gene	0.501566	0.381702	-0.119865	-0.956798	FALSE
CG14629	-	FBgn0040398	protein_coding_gene	0.402384	0.272456	-0.129928	-0.959072	FALSE
Ppn	Papilin	FBgn0003137	protein_coding_gene	0.509207	0.388409	-0.120798	-0.962671	FALSE
CG17834	-	FBgn0028394	protein_coding_gene	0.213034	0.0627631	-0.150271	-0.967411	FALSE
CG6426	-	FBgn0034162	protein_coding_gene	0.400524	0.265351	-0.135173	-0.977008	FALSE
Inx2	Innexin 2	FBgn0027108	protein_coding_gene	0.432499	0.299909	-0.13259	-0.978614	FALSE
wds	will die slowly	FBgn0040066	protein_coding_gene	0.373369	0.228695	-0.144674	-1.0015	FALSE
SamDC	S-adenosylmethionine decarboxylase	FBgn0019932	protein_coding_gene	0.341477	0.193721	-0.147756	-1.00169	FALSE
CNBP	CCHC-type zinc finger nucleic acid binding protein	FBgn0034802	protein_coding_gene	0.558082	0.424478	-0.133604	-1.02442	FALSE
Pgd	Phosphogluconate dehydrogenase	FBgn0004654	protein_coding_gene	0.537978	0.400089	-0.137889	-1.03282	FALSE
CG6333	-	FBgn0036731	protein_coding_gene	0.527374	0.388283	-0.139091	-1.03352	FALSE
Mp20	Muscle protein 20	FBgn0002789	protein_coding_gene	1.12103	1.03684	-0.0841909	-1.03879	FALSE
CG11825	-	FBgn0033519	protein_coding_gene	0.411949	0.258045	-0.153904	-1.04713	FALSE
CG15706	-	FBgn0034093	protein_coding_gene	0.356967	0.197723	-0.159243	-1.04755	FALSE
CG3301	-	FBgn0038878	protein_coding_gene	0.339665	0.177944	-0.161721	-1.0505	FALSE
miple2	midkine and pleiotrophin 2	FBgn0029002	protein_coding_gene	1.83281	1.8129	-0.0199164	-1.0506	FALSE
Ets98B	Ets at 98B	FBgn0005659	protein_coding_gene	0.478414	0.329756	-0.148658	-1.05091	FALSE
betaTub60D	beta-Tubulin at 60D	FBgn0288686	protein_coding_gene	0.77898	0.65843	-0.12055	-1.05248	FALSE
CG12116	-	FBgn0030041	protein_coding_gene	0.459804	0.308669	-0.151135	-1.05342	FALSE
Tsp74F	Tetraspanin 74F	FBgn0036769	protein_coding_gene	0.481939	0.332748	-0.149191	-1.05399	FALSE
serp	serpentine	FBgn0260653	protein_coding_gene	0.36834	0.20813	-0.16021	-1.05479	FALSE
CG3817	-	FBgn0038275	protein_coding_gene	0.732841	0.607247	-0.125594	-1.05482	FALSE
Msr-110	Msr-110	FBgn0015766	protein_coding_gene	0.315872	0.148733	-0.167139	-1.06168	FALSE
Lsp1gamma	Larval serum protein 1 gamma	FBgn0002564	protein_coding_gene	1.716	1.68162	-0.0343857	-1.06254	FALSE
Gfat1	Glutamine:fructose-6-phosphate aminotransferase 1	FBgn0287209	protein_coding_gene	0.644823	0.505716	-0.139108	-1.07306	FALSE
SPARC	Secreted protein, acidic, cysteine-rich	FBgn0026562	protein_coding_gene	1.34473	1.27176	-0.072969	-1.07428	FALSE
CG32249	-	FBgn0052249	protein_coding_gene	0.707815	0.574032	-0.133783	-1.07539	FALSE
Rac2	Rac2	FBgn0014011	protein_coding_gene	0.383506	0.217212	-0.166294	-1.08142	FALSE
Actn	alpha actinin	FBgn0000667	protein_coding_gene	0.281534	0.104629	-0.176905	-1.0847	FALSE
stg	string	FBgn0003525	protein_coding_gene	0.994276	0.884981	-0.109295	-1.08502	FALSE
bif	bifocal	FBgn0014133	protein_coding_gene	0.544147	0.389248	-0.154899	-1.0951	FALSE
CG15404	-	FBgn0031512	protein_coding_gene	1.03824	0.930022	-0.108213	-1.09597	FALSE
Mlp60A	Muscle LIM protein at 60A	FBgn0259209	protein_coding_gene	0.87758	0.753809	-0.123772	-1.09703	FALSE
shd	shade	FBgn0003388	protein_coding_gene	0.398884	0.228885	-0.169999	-1.0997	FALSE
ppl	pumpless	FBgn0027945	protein_coding_gene	0.975213	0.858021	-0.117192	-1.10656	FALSE
bib	big brain	FBgn0000180	protein_coding_gene	0.874477	0.743707	-0.130771	-1.12075	FALSE
Lcp3	Larval cuticle protein 3	FBgn0002534	protein_coding_gene	1.45269	1.37503	-0.0776516	-1.12714	FALSE
CG5390	-	FBgn0032213	protein_coding_gene	0.321599	0.133892	-0.187707	-1.13639	FALSE
ND-MWFE	NADH dehydrogenase (ubiquinone) MWFE subunit	FBgn0085468	protein_coding_gene	0.557443	0.390213	-0.167231	-1.14321	FALSE
br	broad	FBgn0283451	protein_coding_gene	0.150641	-0.0573799	-0.208021	-1.15081	FALSE
Cpr92F	Cuticular protein 92F	FBgn0038819	protein_coding_gene	0.409028	0.219632	-0.189396	-1.17176	FALSE
spag4	sperm-associated antigen 4	FBgn0032368	protein_coding_gene	1.55437	1.47206	-0.0823078	-1.1778	FALSE
CG10939	-	FBgn0010620	protein_coding_gene	0.460602	0.273616	-0.186986	-1.18057	FALSE
ttk	tramtrack	FBgn0003870	protein_coding_gene	0.182633	-0.0323465	-0.214979	-1.18619	FALSE
CG33939	-	FBgn0047095	protein_coding_gene	0.406765	0.210668	-0.196097	-1.19471	FALSE
l(2)k05911	lethal (2) k05911	FBgn0284244	protein_coding_gene	0.287122	0.0784406	-0.208681	-1.19903	FALSE
CG14258	-	FBgn0039482	protein_coding_gene	0.401124	0.203269	-0.197855	-1.19904	FALSE
CG15861	-	FBgn0035084	protein_coding_gene	0.555079	0.368049	-0.18703	-1.21248	FALSE
Bcat	Branched chain amino acid transaminase	FBgn0030482	protein_coding_gene	0.349632	0.142188	-0.207445	-1.21567	FALSE
CG32639	-	FBgn0052639	protein_coding_gene	0.683347	0.506055	-0.177292	-1.22114	FALSE
AdSL	Adenylosuccinate Lyase	FBgn0038467	protein_coding_gene	0.394423	0.18794	-0.206482	-1.22732	FALSE
CG13896	-	FBgn0035159	protein_coding_gene	0.975045	0.822257	-0.152789	-1.23248	FALSE
CG2915	-	FBgn0033241	protein_coding_gene	0.664356	0.48147	-0.182887	-1.23455	FALSE
fj	four-jointed	FBgn0000658	protein_coding_gene	0.665915	0.477333	-0.188583	-1.25524	FALSE
Mes2	Mesoderm-expressed 2	FBgn0037207	protein_coding_gene	0.704554	0.517134	-0.18742	-1.26411	FALSE
CG31337	-	FBgn0051337	protein_coding_gene	1.04158	0.885699	-0.15588	-1.26579	FALSE
CG5853	-	FBgn0032167	protein_coding_gene	0.187186	-0.0504426	-0.237629	-1.26788	FALSE
Cpr49Ac	Cuticular protein 49Ac	FBgn0033725	protein_coding_gene	0.782563	0.60111	-0.181453	-1.26922	FALSE
Inx3	Innexin 3	FBgn0265274	protein_coding_gene	0.32686	0.099606	-0.227254	-1.27811	FALSE
CG13073	-	FBgn0036577	protein_coding_gene	0.409456	0.18972	-0.219735	-1.27927	FALSE
Tis11	Tis11 zinc finger protein	FBgn0011837	protein_coding_gene	0.501501	0.289498	-0.212003	-1.28285	FALSE
CG34038	-	FBgn0054038	protein_coding_gene	0.510942	0.299513	-0.211429	-1.28399	FALSE
Srg1	Sting-regulated gene 1	FBgn0039239	protein_coding_gene	0.790186	0.604713	-0.185473	-1.28601	FALSE
Him	Holes in muscle	FBgn0030900	protein_coding_gene	0.517071	0.304996	-0.212075	-1.28834	FALSE
CG8353	-	FBgn0032002	protein_coding_gene	0.83848	0.656143	-0.182337	-1.29114	FALSE
Coop	Corepressor of Pangolin	FBgn0263240	protein_coding_gene	0.41846	0.192727	-0.225733	-1.30352	FALSE
fng	fringe	FBgn0011591	protein_coding_gene	0.739493	0.543651	-0.195842	-1.30566	FALSE
pain	painless	FBgn0060296	protein_coding_gene	0.687059	0.485883	-0.201176	-1.30691	FALSE
Gapdh1	Glyceraldehyde 3 phosphate dehydrogenase 1	FBgn0001091	protein_coding_gene	1.46501	1.33507	-0.129939	-1.31633	FALSE
CG6908	-	FBgn0037936	protein_coding_gene	0.376403	0.135006	-0.241397	-1.34482	FALSE
Spn77Ba	Serpin 77Ba	FBgn0262057	protein_coding_gene	0.470982	0.238566	-0.232415	-1.34483	FALSE
up	upheld	FBgn0004169	protein_coding_gene	1.59804	1.47112	-0.126923	-1.35037	FALSE
CG46304	-	FBgn0284082	protein_coding_gene	0.672142	0.452776	-0.219366	-1.36627	FALSE
CG4847	-	FBgn0034229	protein_coding_gene	0.330208	0.0765179	-0.25369	-1.3728	FALSE
CG15399	-	FBgn0031460	protein_coding_gene	0.986527	0.792373	-0.194155	-1.38273	FALSE
jtb	jetboil	FBgn0034126	protein_coding_gene	1.34932	1.18327	-0.166048	-1.40522	FALSE
CG10026	-	FBgn0032785	protein_coding_gene	0.723232	0.496463	-0.226769	-1.40965	FALSE
Tapdelta	Translocon-associated protein delta	FBgn0021795	protein_coding_gene	0.678035	0.444816	-0.233219	-1.41728	FALSE
Ama	Amalgam	FBgn0000071	protein_coding_gene	1.54652	1.38939	-0.157132	-1.43996	FALSE
Vti1b	Vesicle transport through interaction with t-SNAREs 1b	FBgn0264751	protein_coding_gene	0.400353	0.131016	-0.269336	-1.45175	FALSE
Cpr100A	Cuticular protein 100A	FBgn0039805	protein_coding_gene	1.02774	0.816703	-0.211034	-1.45632	FALSE
Jhbp1	Juvenile hormone binding protein 1	FBgn0037290	protein_coding_gene	0.475233	0.208735	-0.266498	-1.46687	FALSE
CG16926	-	FBgn0040732	protein_coding_gene	0.910729	0.685286	-0.225444	-1.46798	FALSE
CG32845	-	FBgn0052845	protein_coding_gene	2.73675	2.68308	-0.0536698	-1.47392	FALSE
Neurochondrin	Neurochondrin	FBgn0037447	protein_coding_gene	0.273461	-0.035624	-0.309085	-1.54976	FALSE
daw	dawdle	FBgn0031461	protein_coding_gene	0.388714	0.0837733	-0.304941	-1.57384	FALSE
CG13516	-	FBgn0040658	protein_coding_gene	0.704432	0.429405	-0.275027	-1.57411	FALSE
E(spl)m3-HLH	Enhancer of split m3, helix-loop-helix	FBgn0002609	protein_coding_gene	0.646228	0.354479	-0.291749	-1.61372	FALSE
DnaJ-1	DnaJ-like-1	FBgn0263106	protein_coding_gene	0.777336	0.496773	-0.280563	-1.61821	FALSE
Stt3A	Catalytic subunit 3A of the oligosaccharyltransferase complex	FBgn0031149	protein_coding_gene	0.505332	0.18756	-0.317772	-1.65845	FALSE
RpL39	Ribosomal protein L39	FBgn0023170	protein_coding_gene	0.758943	0.461336	-0.297607	-1.67234	FALSE
cerv	cervantes	FBgn0030657	protein_coding_gene	0.531077	0.206034	-0.325043	-1.69284	FALSE
GstE12	Glutathione S transferase E12	FBgn0027590	protein_coding_gene	0.665628	0.348271	-0.317357	-1.71087	FALSE
ple	pale	FBgn0005626	protein_coding_gene	0.374928	0.0290092	-0.345919	-1.71422	FALSE
CG5958	-	FBgn0031913	protein_coding_gene	0.749398	0.431293	-0.318105	-1.74168	FALSE
ced-6	ced-6	FBgn0029092	protein_coding_gene	0.280879	-0.0817826	-0.362661	-1.74186	FALSE
Lsp2	Larval serum protein 2	FBgn0002565	protein_coding_gene	1.43339	1.17994	-0.253448	-1.74279	FALSE
apolpp	apolipophorin	FBgn0087002	protein_coding_gene	1.07953	0.786477	-0.29305	-1.76399	FALSE
Fbp1	Fat body protein 1	FBgn0000639	protein_coding_gene	0.728257	0.398034	-0.330223	-1.77745	FALSE
E(spl)malpha-BFM	Enhancer of split malpha, Bearded family member	FBgn0002732	protein_coding_gene	0.774628	0.445426	-0.329202	-1.78943	FALSE
IP3K1	Inositol 1,4,5-triphosphate kinase 1	FBgn0032147	protein_coding_gene	0.467586	0.106144	-0.361442	-1.80031	FALSE
tal-1A	tarsal-less 1A	FBgn0259730	protein_coding_gene	0.497361	0.13136	-0.366001	-1.82645	FALSE
tal-2A	tarsal-less 2A	FBgn0259731	protein_coding_gene	0.497361	0.13136	-0.366001	-1.82645	FALSE
tal-3A	tarsal-less 3A	FBgn0259732	protein_coding_gene	0.497361	0.13136	-0.366001	-1.82645	FALSE
tal-AA	tarsal-less AA	FBgn0259733	protein_coding_gene	0.497361	0.13136	-0.366001	-1.82645	FALSE
CG42259	-	FBgn0266569	protein_coding_gene	0.674469	0.322809	-0.35166	-1.83523	FALSE
Hsc70-4	Heat shock protein 70 cognate 4	FBgn0266599	protein_coding_gene	1.07581	0.751899	-0.323915	-1.87196	FALSE
Obp56a	Odorant-binding protein 56a	FBgn0034468	protein_coding_gene	0.683609	0.32075	-0.362858	-1.87794	FALSE
CG13040	-	FBgn0036608	protein_coding_gene	0.692759	0.324163	-0.368596	-1.90132	FALSE
CG3348	-	FBgn0040609	protein_coding_gene	0.977275	0.634062	-0.343213	-1.90714	FALSE
Lsp1beta	Larval serum protein 1 beta	FBgn0002563	protein_coding_gene	1.69058	1.41354	-0.277043	-1.91275	FALSE
Act57B	Actin 57B	FBgn0000044	protein_coding_gene	3.2191	3.08044	-0.138657	-1.93684	FALSE
Lsp1alpha	Larval serum protein 1 alpha	FBgn0002562	protein_coding_gene	0.774509	0.40243	-0.37208	-1.94113	FALSE
Lsd-1	Lipid storage droplet-1	FBgn0039114	protein_coding_gene	0.587436	0.19575	-0.391686	-1.94763	FALSE
CG17325	-	FBgn0040993	protein_coding_gene	0.998662	0.645913	-0.352749	-1.94807	FALSE
CG42305	-	FBgn0259201	protein_coding_gene	0.998662	0.645913	-0.352749	-1.94807	FALSE
cer	crammer	FBgn0034443	protein_coding_gene	0.881339	0.516962	-0.364377	-1.94978	FALSE
Mcad	Medium-chain acyl-CoA dehydrogenase	FBgn0035811	protein_coding_gene	0.295091	-0.1253	-0.420391	-1.95094	FALSE
mir-10	mir-10 stem loop	FBgn0262424	miRNA_gene	1.1938	2.19222	0.998415	2.76805	TRUE
mir-3645	mir-3645 stem loop	FBgn0263631	miRNA_gene	0.922295	0.549581	-0.372714	-1.99306	TRUE
mir-282	mir-282 stem loop	FBgn0262368	miRNA_gene	0.975289	-0.709217	-1.68451	-6.65325	TRUE
mir-1001	mir-1001 stem loop	FBgn0262286	miRNA_gene	0.832216	1.10531	0.27309	0.322701	FALSE
mir-966	mir-966 stem loop	FBgn0262317	miRNA_gene	1.89169	1.78207	-0.109621	-1.38785	FALSE
mir-279	mir-279 stem loop	FBgn0262448	miRNA_gene	1.41141	1.18435	-0.227062	-1.64202	FALSE
mir-8	mir-8 stem loop	FBgn0262432	miRNA_gene	1.0632	0.796466	-0.266736	-1.66537	FALSE
lncRNA:CR44826	long non-coding RNA:CR44826	FBgn0266073	lncRNA_gene	0.613696	1.74732	1.13362	3.44155	TRUE
lncRNA:CR44121	long non-coding RNA:CR44121	FBgn0264952	lncRNA_gene	0.416025	1.43773	1.02171	3.11193	TRUE
lncRNA:CR45717	long non-coding RNA:CR45717	FBgn0267281	lncRNA_gene	0.314282	1.23933	0.925044	2.80405	TRUE
lncRNA:CR45332	long non-coding RNA:CR45332	FBgn0266871	lncRNA_gene	0.299198	1.20009	0.900895	2.72366	TRUE
lncRNA:CR43435	long non-coding RNA:CR43435	FBgn0263383	lncRNA_gene	1.38314	2.37175	0.988609	2.66969	TRUE
lncRNA:CR44411	long non-coding RNA:CR44411	FBgn0265584	lncRNA_gene	1.18831	2.14094	0.952636	2.60788	TRUE
lncRNA:CR44080	long non-coding RNA:CR44080	FBgn0264889	lncRNA_gene	0.287696	1.09882	0.811127	2.40984	TRUE
lncRNA:CR44143	long non-coding RNA:CR44143	FBgn0264992	lncRNA_gene	0.780901	1.63187	0.850972	2.38505	TRUE
lncRNA:CR44679	long non-coding RNA:CR44679	FBgn0265890	lncRNA_gene	0.479402	1.29852	0.819123	2.37369	TRUE
lncRNA:CR44567	long non-coding RNA:CR44567	FBgn0265760	lncRNA_gene	0.374968	1.14286	0.767894	2.2275	TRUE
lncRNA:CR45346	long non-coding RNA:CR45346	FBgn0266885	lncRNA_gene	0.49439	1.25004	0.755655	2.14404	TRUE
lncRNA:CR44908	long non-coding RNA:CR44908	FBgn0266213	lncRNA_gene	0.540472	1.28773	0.747263	2.09885	TRUE
lncRNA:CR45698	long non-coding RNA:CR45698	FBgn0267262	lncRNA_gene	1.0082	1.79283	0.784631	2.07387	TRUE
lncRNA:CR45360	long non-coding RNA:CR45360	FBgn0266900	lncRNA_gene	1.86721	1.5386	-0.328603	-2.15459	TRUE
lncRNA:CR45756	long non-coding RNA:CR45756	FBgn0267320	lncRNA_gene	1.5339	1.15281	-0.381097	-2.22832	TRUE
lncRNA:CR46102	long non-coding RNA:CR46102	FBgn0267771	lncRNA_gene	2.35427	2.03515	-0.31912	-2.28477	TRUE
lncRNA:CR44621	long non-coding RNA:CR44621	FBgn0265832	lncRNA_gene	0.948937	0.491599	-0.457338	-2.30149	TRUE
lncRNA:CR44845	long non-coding RNA:CR44845	FBgn0266139	lncRNA_gene	0.60047	0.107126	-0.493344	-2.31177	TRUE
lncRNA:CR46234	long non-coding RNA:CR46234	FBgn0267954	lncRNA_gene	0.469396	-0.0402005	-0.509597	-2.32523	TRUE
lncRNA:CR43643	long non-coding RNA:CR43643	FBgn0263652	lncRNA_gene	0.825475	0.303973	-0.521501	-2.48706	TRUE
lncRNA:CR45565	long non-coding RNA:CR45565	FBgn0267125	lncRNA_gene	0.817395	0.263205	-0.55419	-2.60003	TRUE
lncRNA:CR45681	long non-coding RNA:CR45681	FBgn0267241	lncRNA_gene	0.787783	0.218584	-0.569199	-2.64319	TRUE
lncRNA:CR44654	long non-coding RNA:CR44654	FBgn0265865	lncRNA_gene	1.05845	0.486922	-0.57153	-2.74243	TRUE
lncRNA:CR44469	long non-coding RNA:CR44469	FBgn0265662	lncRNA_gene	2.66247	2.18993	-0.472539	-2.93132	TRUE
lncRNA:CR44889	long non-coding RNA:CR44889	FBgn0266183	lncRNA_gene	0.951269	0.312271	-0.638999	-2.94517	TRUE
lncRNA:CR45424	long non-coding RNA:CR45424	FBgn0266973	lncRNA_gene	1.10018	0.455795	-0.644388	-3.0143	TRUE
lncRNA:CR44768	long non-coding RNA:CR44768	FBgn0265993	lncRNA_gene	1.27775	0.646943	-0.630811	-3.02594	TRUE
lncRNA:CR44723	long non-coding RNA:CR44723	FBgn0265934	lncRNA_gene	2.78433	2.26999	-0.514338	-3.12021	TRUE
lncRNA:CR44478	long non-coding RNA:CR44478	FBgn0265671	lncRNA_gene	2.28706	1.56657	-0.720482	-3.68258	TRUE
lncRNA:CR45591	long non-coding RNA:CR45591	FBgn0267151	lncRNA_gene	2.76607	1.89646	-0.869603	-4.37133	TRUE
lncRNA:CR45566	long non-coding RNA:CR45566	FBgn0267126	lncRNA_gene	1.18228	0.157584	-1.02469	-4.38777	TRUE
lncRNA:CR43644	long non-coding RNA:CR43644	FBgn0263653	lncRNA_gene	3.09526	2.24473	-0.850525	-4.41448	TRUE
lncRNA:CR45243	long non-coding RNA:CR45243	FBgn0266778	lncRNA_gene	2.59788	1.63499	-0.962887	-4.64492	TRUE
lncRNA:CR46016	long non-coding RNA:CR46016	FBgn0267680	lncRNA_gene	0.479365	1.17533	0.695968	1.93787	FALSE
lncRNA:CR44851	long non-coding RNA:CR44851	FBgn0266145	lncRNA_gene	0.389799	1.07616	0.686364	1.93399	FALSE
lncRNA:CR43973	long non-coding RNA:CR43973	FBgn0264704	lncRNA_gene	0.370514	1.03393	0.66342	1.85927	FALSE
lncRNA:CR45211	long non-coding RNA:CR45211	FBgn0266738	lncRNA_gene	1.24386	1.98492	0.74106	1.84045	FALSE
lncRNA:CR45031	long non-coding RNA:CR45031	FBgn0266391	lncRNA_gene	0.835622	1.53537	0.699747	1.83148	FALSE
lncRNA:CR43826	long non-coding RNA:CR43826	FBgn0264374	lncRNA_gene	0.402059	1.02626	0.624199	1.70986	FALSE
lncRNA:CR44993	long non-coding RNA:CR44993	FBgn0266328	lncRNA_gene	0.791181	1.4369	0.645715	1.6552	FALSE
lncRNA:CR45707	long non-coding RNA:CR45707	FBgn0267271	lncRNA_gene	0.903273	1.55947	0.656197	1.65461	FALSE
lncRNA:CR45915	long non-coding RNA:CR45915	FBgn0267575	lncRNA_gene	2.25369	3.03199	0.778298	1.63276	FALSE
lncRNA:CR46265	long non-coding RNA:CR46265	FBgn0275433	lncRNA_gene	0.547316	1.1571	0.609782	1.61001	FALSE
lncRNA:CR46087	long non-coding RNA:CR46087	FBgn0267756	lncRNA_gene	0.869858	1.49423	0.624368	1.55321	FALSE
lncRNA:CR46024	long non-coding RNA:CR46024	FBgn0267688	lncRNA_gene	0.910131	1.52938	0.619246	1.52154	FALSE
lncRNA:TS27	long noncoding RNA: testis-specific 27	FBgn0284420	lncRNA_gene	0.549418	1.12792	0.578506	1.49862	FALSE
lncRNA:CR44608	long non-coding RNA:CR44608	FBgn0265819	lncRNA_gene	1.06468	1.69154	0.62686	1.49653	FALSE
lncRNA:CR43700	long non-coding RNA:CR43700	FBgn0263838	lncRNA_gene	1.99948	2.70681	0.707331	1.46707	FALSE
lncRNA:CR44373	long non-coding RNA:CR44373	FBgn0265511	lncRNA_gene	0.918724	1.51664	0.597913	1.44315	FALSE
lncRNA:CR45919	long non-coding RNA:CR45919	FBgn0267579	lncRNA_gene	1.32403	1.9575	0.633471	1.43275	FALSE
lncRNA:enrr	elav noncoding regulatory RNA	FBgn0286870	lncRNA_gene	0.655415	1.22376	0.568349	1.42704	FALSE
lncRNA:CR44772	long non-coding RNA:CR44772	FBgn0265997	lncRNA_gene	2.51737	3.24998	0.732608	1.38243	FALSE
lncRNA:CR46077	long non-coding RNA:CR46077	FBgn0267746	lncRNA_gene	0.625841	1.17793	0.552086	1.37943	FALSE
lncRNA:CR42651	long non-coding RNA::CR42651	FBgn0261503	lncRNA_gene	1.45437	2.07741	0.623037	1.352	FALSE
lncRNA:CR44289	long non-coding RNA:CR44289	FBgn0265316	lncRNA_gene	1.23349	1.82865	0.59516	1.3276	FALSE
lncRNA:CR44272	long non-coding RNA:CR44272	FBgn0265299	lncRNA_gene	0.869072	1.42328	0.554207	1.30517	FALSE
lncRNA:CR45527	long non-coding RNA:CR45527	FBgn0267083	lncRNA_gene	1.54865	2.16593	0.61728	1.29994	FALSE
lncRNA:CR45901	long non-coding RNA:CR45901	FBgn0267561	lncRNA_gene	0.476218	0.981823	0.505605	1.26524	FALSE
lncRNA:CR44767	long non-coding RNA:CR44767	FBgn0265992	lncRNA_gene	0.564792	1.07592	0.511128	1.255	FALSE
lncRNA:CR44901	long non-coding RNA:CR44901	FBgn0266206	lncRNA_gene	0.353171	0.841923	0.488752	1.24696	FALSE
lncRNA:CR45643	long non-coding RNA:CR45643	FBgn0267203	lncRNA_gene	0.763682	1.28478	0.521097	1.22343	FALSE
lncRNA:CR42858	long non-coding RNA:CR42858	FBgn0262105	lncRNA_gene	0.894515	1.4272	0.532683	1.22045	FALSE
lncRNA:CR46131	long non-coding RNA:CR46131	FBgn0267806	lncRNA_gene	1.21928	1.77511	0.555825	1.19317	FALSE
lncRNA:CR44306	long non-coding RNA:CR44306	FBgn0265365	lncRNA_gene	1.09152	1.62683	0.535307	1.16351	FALSE
lncRNA:CR45679	long non-coding RNA:CR45679	FBgn0267239	lncRNA_gene	0.669096	1.16105	0.491957	1.1521	FALSE
lncRNA:CR43961	long non-coding RNA:CR43961	FBgn0264676	lncRNA_gene	0.253964	0.695129	0.441166	1.1119	FALSE
lncRNA:CR44279	long non-coding RNA:CR44279	FBgn0265306	lncRNA_gene	0.864073	1.35475	0.490677	1.08202	FALSE
lncRNA:CR43410	long non-coding RNA:CR43410	FBgn0263329	lncRNA_gene	0.74348	1.22126	0.477779	1.07692	FALSE
Uhg1	U snoRNA host gene 1	FBgn0045800	lncRNA_gene	0.0647809	0.474287	0.409506	1.06346	FALSE
lncRNA:CR45911	long non-coding RNA:CR45911	FBgn0267571	lncRNA_gene	3.09607	3.79336	0.697292	1.06291	FALSE
lncRNA:CR44783	long non-coding RNA:CR44783	FBgn0266010	lncRNA_gene	0.83098	1.29832	0.467336	1.01055	FALSE
lncRNA:CR45979	long non-coding RNA:CR45979	FBgn0267641	lncRNA_gene	0.930913	1.40339	0.472473	0.995131	FALSE
lncRNA:CR42721	long non-coding RNA::CR42721	FBgn0261638	lncRNA_gene	0.874207	1.33548	0.461275	0.974564	FALSE
lncRNA:CR45348	long non-coding RNA:CR45348	FBgn0266887	lncRNA_gene	1.68329	2.21992	0.536626	0.969244	FALSE
lncRNA:CR45398	long non-coding RNA:CR45398	FBgn0266947	lncRNA_gene	1.2591	1.75286	0.493766	0.960165	FALSE
lncRNA:CR44288	long non-coding RNA:CR44288	FBgn0265315	lncRNA_gene	0.699517	1.1372	0.437685	0.949803	FALSE
lncRNA:CR43828	long non-coding RNA:CR43828	FBgn0264376	lncRNA_gene	0.630428	1.05666	0.426235	0.932508	FALSE
lncRNA:CR45624	long non-coding RNA:CR45624	FBgn0267184	lncRNA_gene	1.73734	2.25991	0.52257	0.901329	FALSE
lncRNA:CR44822	long non-coding RNA:CR44822	FBgn0266069	lncRNA_gene	0.428096	0.821989	0.393894	0.88607	FALSE
lncRNA:CR44932	long non-coding RNA:CR44932	FBgn0266237	lncRNA_gene	0.624823	1.03084	0.406016	0.862837	FALSE
lncRNA:CR45589	long non-coding RNA:CR45589	FBgn0267149	lncRNA_gene	0.750808	1.15441	0.403605	0.811955	FALSE
lncRNA:CR45962	long non-coding RNA:CR45962	FBgn0267624	lncRNA_gene	0.253653	0.601244	0.347591	0.780848	FALSE
lncRNA:CR44483	long non-coding RNA:CR44483	FBgn0265676	lncRNA_gene	0.537802	0.912032	0.37423	0.779602	FALSE
lncRNA:CR44050	long non-coding RNA:CR44050	FBgn0264842	lncRNA_gene	0.732714	1.12459	0.391872	0.776513	FALSE
lncRNA:CR44657	long non-coding RNA:CR44657	FBgn0265868	lncRNA_gene	0.0980739	0.420548	0.322474	0.744262	FALSE
lncRNA:CR44550	long non-coding RNA:CR44550	FBgn0265743	lncRNA_gene	0.40388	0.755046	0.351165	0.742997	FALSE
lncRNA:CR45319	long non-coding RNA:CR45319	FBgn0266858	lncRNA_gene	0.426333	0.77201	0.345677	0.716028	FALSE
lncRNA:CR46410	long non-coding RNA:CR46410	FBgn0286891	lncRNA_gene	1.07804	1.48371	0.405673	0.709271	FALSE
lncRNA:CR43431	long non-coding RNA:CR43431	FBgn0263379	lncRNA_gene	0.371921	0.701031	0.32911	0.675688	FALSE
lncRNA:CR44208	long non-coding RNA:CR44208	FBgn0265106	lncRNA_gene	0.227895	0.534446	0.306551	0.644269	FALSE
lncRNA:CR44909	long non-coding RNA:CR44909	FBgn0266214	lncRNA_gene	0.411441	0.734532	0.32309	0.641099	FALSE
lncRNA:CR44632	long non-coding RNA:CR44632	FBgn0265843	lncRNA_gene	0.700508	1.04895	0.348437	0.633625	FALSE
lncRNA:CR44978	long non-coding RNA:CR44978	FBgn0266313	lncRNA_gene	0.85874	1.21064	0.351899	0.592687	FALSE
lncRNA:CR45910	long non-coding RNA:CR45910	FBgn0267570	lncRNA_gene	2.80599	3.3419	0.535917	0.589325	FALSE
lncRNA:CR45407	long non-coding RNA:CR45407	FBgn0266956	lncRNA_gene	1.58155	2.00037	0.418817	0.586525	FALSE
lncRNA:CR44642	long non-coding RNA:CR44642	FBgn0265853	lncRNA_gene	0.510687	0.82733	0.316644	0.584922	FALSE
lncRNA:CR44945	long non-coding RNA:CR44945	FBgn0266250	lncRNA_gene	0.422815	0.724706	0.301891	0.562253	FALSE
lncRNA:iab8	long non-coding RNA:iab8	FBgn0264857	lncRNA_gene	0.0773509	0.337075	0.259724	0.529158	FALSE
lncRNA:CR45761	long non-coding RNA:CR45761	FBgn0267399	lncRNA_gene	0.908017	1.24529	0.337276	0.524371	FALSE
lncRNA:CR45430	long non-coding RNA:CR45430	FBgn0266979	lncRNA_gene	0.826088	1.15105	0.324961	0.508332	FALSE
lncRNA:CR44941	long non-coding RNA:CR44941	FBgn0266246	lncRNA_gene	0.310416	0.585199	0.274783	0.504103	FALSE
lncRNA:CR45112	long non-coding RNA:CR45112	FBgn0266587	lncRNA_gene	1.09189	1.43377	0.341875	0.478833	FALSE
lncRNA:CR45276	long non-coding RNA:CR45276	FBgn0266814	lncRNA_gene	0.493204	0.768424	0.27522	0.444203	FALSE
lncRNA:CR44603	long non-coding RNA:CR44603	FBgn0265814	lncRNA_gene	0.280687	0.531751	0.251065	0.430158	FALSE
lncRNA:CR44302	long non-coding RNA:CR44302	FBgn0265348	lncRNA_gene	0.765752	1.05438	0.288627	0.400028	FALSE
lncRNA:CRG	CASK regulatory gene	FBgn0266181	lncRNA_gene	0.284834	0.527287	0.242453	0.398287	FALSE
lncRNA:CR43803	long non-coding RNA:CR43803	FBgn0264347	lncRNA_gene	0.578138	0.84229	0.264152	0.376482	FALSE
lncRNA:CR45949	long non-coding RNA:CR45949	FBgn0267611	lncRNA_gene	0.325489	0.555659	0.23017	0.341152	FALSE
lncRNA:CR45347	long non-coding RNA:CR45347	FBgn0266886	lncRNA_gene	0.333623	0.564094	0.230471	0.339482	FALSE
lncRNA:CR44505	long non-coding RNA:CR44505	FBgn0265698	lncRNA_gene	0.640615	0.89739	0.256774	0.32937	FALSE
lncRNA:CR44268	long non-coding RNA:CR44268	FBgn0265254	lncRNA_gene	0.741344	1.00529	0.263947	0.320891	FALSE
lncRNA:CR46003	long non-coding RNA:CR46003	FBgn0267665	lncRNA_gene	0.218267	0.426478	0.208212	0.299486	FALSE
lncRNA:CR43761	long non-coding RNA:CR43761	FBgn0264261	lncRNA_gene	0.447762	0.674968	0.227206	0.289559	FALSE
lncRNA:CR43870	long non-coding RNA:CR43870	FBgn0264462	lncRNA_gene	0.178641	0.377072	0.198431	0.278195	FALSE
lncRNA:CR43766	long non-coding RNA:CR43766	FBgn0264266	lncRNA_gene	0.607508	0.844501	0.236993	0.270492	FALSE
lncRNA:CR44585	long non-coding RNA:CR44585	FBgn0265796	lncRNA_gene	0.629901	0.868807	0.238907	0.269738	FALSE
lncRNA:CR46127	long non-coding RNA:CR46127	FBgn0267802	lncRNA_gene	0.71511	0.96094	0.24583	0.265596	FALSE
lncRNA:CR46006	long non-coding RNA:CR46006	FBgn0267668	lncRNA_gene	0.096793	0.28014	0.183347	0.252327	FALSE
lncRNA:CR44377	long non-coding RNA:CR44377	FBgn0265527	lncRNA_gene	0.425204	0.639259	0.214055	0.250599	FALSE
lncRNA:CR46474	long non-coding RNA:CR46474	FBgn0287605	lncRNA_gene	0.283544	0.460457	0.176913	0.166776	FALSE
lncRNA:CR45109	long non-coding RNA:CR45109	FBgn0266578	lncRNA_gene	0.277181	0.445958	0.168777	0.140124	FALSE
lncRNA:CR45233	long non-coding RNA:CR45233	FBgn0266768	lncRNA_gene	1.21642	1.47418	0.257764	0.139309	FALSE
lncRNA:CR46208	long non-coding RNA:CR46208	FBgn0267927	lncRNA_gene	0.409362	0.58952	0.180158	0.135967	FALSE
lncRNA:CR43882	long non-coding RNA:CR43882	FBgn0264474	lncRNA_gene	0.85602	1.06947	0.213454	0.103648	FALSE
lncRNA:CR45013	long non-coding RNA:CR45013	FBgn0266365	lncRNA_gene	0.503889	0.680648	0.176759	0.0921625	FALSE
lncRNA:CR44320	long non-coding RNA:CR44320	FBgn0265379	lncRNA_gene	0.122861	0.259002	0.136141	0.0765047	FALSE
lncRNA:CR43823	long non-coding RNA:CR43823	FBgn0264371	lncRNA_gene	0.37228	0.529584	0.157304	0.0675527	FALSE
lncRNA:Hsromega	Heat shock RNA omega	FBgn0001234	lncRNA_gene	0.188121	0.32611	0.137989	0.0611068	FALSE
lncRNA:CR44058	long non-coding RNA:CR44058	FBgn0264867	lncRNA_gene	0.830719	1.0292	0.19848	0.0591636	FALSE
lncRNA:CR44930	long non-coding RNA:CR44930	FBgn0266235	lncRNA_gene	0.564502	0.729494	0.164992	0.0301415	FALSE
lncRNA:CR43900	long non-coding RNA:CR43900	FBgn0264501	lncRNA_gene	1.41865	1.65679	0.238136	0.00186233	FALSE
lncRNA:CR43960	long non-coding RNA:CR43960	FBgn0264675	lncRNA_gene	0.0974093	0.209973	0.112564	0.00161913	FALSE
lncRNA:CR44074	long non-coding RNA:CR44074	FBgn0264883	lncRNA_gene	1.0705	1.26775	0.197251	-0.0257935	FALSE
lncRNA:CR45438	long non-coding RNA:CR45438	FBgn0266987	lncRNA_gene	0.972569	1.1563	0.183729	-0.0407269	FALSE
lncRNA:CR44980	long non-coding RNA:CR44980	FBgn0266315	lncRNA_gene	0.2239	0.335666	0.111767	-0.0437227	FALSE
lncRNA:CR45734	long non-coding RNA:CR45734	FBgn0267298	lncRNA_gene	1.26663	1.47682	0.210182	-0.0459644	FALSE
lncRNA:CR45184	long non-coding RNA:CR45184	FBgn0266694	lncRNA_gene	0.31434	0.432923	0.118583	-0.0500038	FALSE
lncRNA:CR32111	long non-coding RNA:CR32111	FBgn0052111	lncRNA_gene	0.175907	0.279778	0.103871	-0.0555298	FALSE
lncRNA:CR32773	long non-coding RNA:CR32773	FBgn0052773	lncRNA_gene	0.124286	0.222309	0.0980223	-0.0588768	FALSE
lncRNA:CR46004	long non-coding RNA:CR46004	FBgn0267666	lncRNA_gene	0.232155	0.332524	0.100369	-0.0868333	FALSE
lncRNA:CR13130	long non-coding RNA:CR13130	FBgn0040965	lncRNA_gene	1.38254	1.59048	0.207942	-0.0928534	FALSE
lncRNA:CR45723	long non-coding RNA:CR45723	FBgn0267287	lncRNA_gene	0.739591	0.881909	0.142319	-0.108956	FALSE
lncRNA:CR44997	long non-coding RNA:CR44997	FBgn0266348	lncRNA_gene	0.125985	0.209865	0.0838801	-0.109497	FALSE
lncRNA:CR45388	long non-coding RNA:CR45388	FBgn0266937	lncRNA_gene	0.350758	0.448036	0.0972784	-0.137641	FALSE
lncRNA:CR44357	long non-coding RNA:CR44357	FBgn0265457	lncRNA_gene	0.118088	0.188627	0.0705389	-0.154056	FALSE
lncRNA:CR44942	long non-coding RNA:CR44942	FBgn0266247	lncRNA_gene	0.760208	0.886407	0.126199	-0.172934	FALSE
lncRNA:CR45262	long non-coding RNA:CR45262	FBgn0266800	lncRNA_gene	0.86987	0.999619	0.129749	-0.197235	FALSE
lncRNA:CR43912	long non-coding RNA:CR43912	FBgn0264513	lncRNA_gene	0.365257	0.44683	0.0815731	-0.198095	FALSE
lncRNA:CR45345	long non-coding RNA:CR45345	FBgn0266884	lncRNA_gene	0.423283	0.492591	0.0693076	-0.261009	FALSE
lncRNA:CR45224	long non-coding RNA:CR45224	FBgn0266751	lncRNA_gene	0.524628	0.603013	0.0783846	-0.262954	FALSE
lncRNA:CR45025	long non-coding RNA:CR45025	FBgn0266383	lncRNA_gene	0.744289	0.842843	0.0985537	-0.265419	FALSE
lncRNA:CR44206	long non-coding RNA:CR44206	FBgn0265104	lncRNA_gene	0.404972	0.463125	0.0581531	-0.294329	FALSE
lncRNA:CR45361	long non-coding RNA:CR45361	FBgn0266901	lncRNA_gene	1.28897	1.38579	0.0968201	-0.454656	FALSE
lncRNA:CR43334	long non-coding RNA:CR43334	FBgn0286827	lncRNA_gene	0.542902	0.556678	0.0137755	-0.497746	FALSE
lncRNA:CR43819	long non-coding RNA:CR43819	FBgn0264367	lncRNA_gene	1.09053	1.1533	0.0627683	-0.508455	FALSE
lncRNA:CR46349	long non-coding RNA:CR46349	FBgn0286029	lncRNA_gene	1.28784	1.36424	0.0764062	-0.526518	FALSE
lncRNA:CR42862	long non-coding RNA:CR42862	FBgn0262109	lncRNA_gene	0.331798	0.314483	-0.0173143	-0.536806	FALSE
lncRNA:acal	long non-coding RNA:acal	FBgn0283426	lncRNA_gene	0.726589	0.723518	-0.00307084	-0.619114	FALSE
lncRNA:CR44917	long non-coding RNA:CR44917	FBgn0266222	lncRNA_gene	0.255659	0.203242	-0.0524163	-0.635436	FALSE
lncRNA:CR43622	long non-coding RNA:CR43622	FBgn0263613	lncRNA_gene	1.79821	1.89018	0.091964	-0.64303	FALSE
lncRNA:CR43314	long non-coding RNA::CR43314	FBgn0263019	lncRNA_gene	0.545237	0.51383	-0.0314075	-0.658432	FALSE
lncRNA:CR45700	long non-coding RNA:CR45700	FBgn0267264	lncRNA_gene	0.425373	0.376165	-0.0492076	-0.681132	FALSE
lncRNA:CR44111	long non-coding RNA:CR44111	FBgn0264942	lncRNA_gene	0.764049	0.746839	-0.0172098	-0.681744	FALSE
lncRNA:CR45916	long non-coding RNA:CR45916	FBgn0267576	lncRNA_gene	0.938122	0.926952	-0.0111708	-0.718889	FALSE
lncRNA:CR46098	long non-coding RNA:CR46098	FBgn0267767	lncRNA_gene	1.61117	1.66323	0.0520581	-0.72138	FALSE
lncRNA:CR43717	long non-coding RNA:CR43717	FBgn0263870	lncRNA_gene	1.0404	1.02509	-0.0153117	-0.767927	FALSE
lncRNA:CR44348	long non-coding RNA:CR44348	FBgn0265448	lncRNA_gene	0.781667	0.740169	-0.0414983	-0.773622	FALSE
lncRNA:CR44691	long non-coding RNA:CR44691	FBgn0265902	lncRNA_gene	0.442381	0.356724	-0.0856568	-0.815842	FALSE
Uhg5	U snoRNA host gene 5	FBgn0083123	lncRNA_gene	0.978548	0.934255	-0.0442932	-0.849697	FALSE
lncRNA:CR45668	long non-coding RNA:CR45668	FBgn0267228	lncRNA_gene	0.351249	0.241217	-0.110032	-0.871468	FALSE
lncRNA:CR44646	long non-coding RNA:CR44646	FBgn0265857	lncRNA_gene	1.06781	1.02449	-0.0433259	-0.876282	FALSE
lncRNA:CR45808	long non-coding RNA:CR45808	FBgn0267458	lncRNA_gene	1.19143	1.15329	-0.0381364	-0.899471	FALSE
lncRNA:CR46214	long non-coding RNA:CR46214	FBgn0267934	lncRNA_gene	0.586088	0.450289	-0.135799	-1.0416	FALSE
lncRNA:CR45037	long non-coding RNA:CR45037	FBgn0266397	lncRNA_gene	0.37905	0.218537	-0.160513	-1.05947	FALSE
lncRNA:CR43635	long non-coding RNA:CR43635	FBgn0263626	lncRNA_gene	0.975219	0.87028	-0.104939	-1.0632	FALSE
lncRNA:CR31044	long non-coding RNA::CR31044	FBgn0051044	lncRNA_gene	0.646291	0.507252	-0.139039	-1.07331	FALSE
lncRNA:CR43827	long non-coding RNA:CR43827	FBgn0264375	lncRNA_gene	0.954924	0.838736	-0.116188	-1.09619	FALSE
lncRNA:CR46057	long non-coding RNA:CR46057	FBgn0267724	lncRNA_gene	1.68604	1.62976	-0.0562816	-1.12996	FALSE
lncRNA:CR43762	long non-coding RNA:CR43762	FBgn0264262	lncRNA_gene	0.780793	0.621359	-0.159433	-1.1907	FALSE
lncRNA:CR33963	long non-coding RNA:CR33963	FBgn0053963	lncRNA_gene	0.868084	0.714178	-0.153906	-1.20048	FALSE
lncRNA:CR43927	long non-coding RNA:CR43927	FBgn0264548	lncRNA_gene	0.971019	0.810871	-0.160148	-1.25717	FALSE
lncRNA:CR45593	long non-coding RNA:CR45593	FBgn0267153	lncRNA_gene	2.45953	2.43664	-0.022889	-1.2718	FALSE
Uhg2	U snoRNA host gene 2	FBgn0063449	lncRNA_gene	0.818786	0.636894	-0.181891	-1.28295	FALSE
lncRNA:CR44743	long non-coding RNA:CR44743	FBgn0265956	lncRNA_gene	0.776479	0.576115	-0.200364	-1.3341	FALSE
lncRNA:CR43640	long non-coding RNA:CR43640	FBgn0263649	lncRNA_gene	0.90553	0.707421	-0.198109	-1.3695	FALSE
lncRNA:CR46258	long non-coding RNA:CR46258	FBgn0267991	lncRNA_gene	0.405018	0.153182	-0.251837	-1.39139	FALSE
lncRNA:CR44760	long non-coding RNA:CR44760	FBgn0265981	lncRNA_gene	1.02976	0.811622	-0.218133	-1.48213	FALSE
lncRNA:CR46260	long non-coding RNA:CR46260	FBgn0267993	lncRNA_gene	0.312699	0.0234851	-0.289214	-1.49263	FALSE
lncRNA:CR45217	long non-coding RNA:CR45217	FBgn0266744	lncRNA_gene	1.08605	0.855974	-0.230075	-1.54331	FALSE
lncRNA:CR15061	long non-coding RNA:CR15061	FBgn0030911	lncRNA_gene	1.34797	1.13665	-0.211321	-1.56499	FALSE
lncRNA:CR43857	long non-coding RNA:CR43857	FBgn0264439	lncRNA_gene	1.10746	0.872068	-0.235395	-1.56934	FALSE
lncRNA:roX2	long non-coding RNA on the X 2	FBgn0019660	lncRNA_gene	0.787274	0.503391	-0.283883	-1.6333	FALSE
lncRNA:CR44634	long non-coding RNA:CR44634	FBgn0265845	lncRNA_gene	0.914714	0.641405	-0.27331	-1.63872	FALSE
lncRNA:CR46013	long non-coding RNA:CR46013	FBgn0267677	lncRNA_gene	1.19049	0.938535	-0.251959	-1.65587	FALSE
lncRNA:CR44039	long non-coding RNA:CR44039	FBgn0264831	lncRNA_gene	0.590529	0.271509	-0.31902	-1.69151	FALSE
lncRNA:CR44943	long non-coding RNA:CR44943	FBgn0266248	lncRNA_gene	0.963634	0.678387	-0.285247	-1.69741	FALSE
lncRNA:CR45277	long non-coding RNA:CR45277	FBgn0266815	lncRNA_gene	0.615876	0.29657	-0.319306	-1.70104	FALSE
lncRNA:CR45039	long non-coding RNA:CR45039	FBgn0266399	lncRNA_gene	0.756054	0.41905	-0.337004	-1.81079	FALSE
lncRNA:CR44537	long non-coding RNA:CR44537	FBgn0265730	lncRNA_gene	1.32859	1.03636	-0.292224	-1.84478	FALSE
lncRNA:CR43496	long non-coding RNA:CR43496	FBgn0263507	lncRNA_gene	0.530975	0.149907	-0.381068	-1.89107	FALSE
lncRNA:CR44919	long non-coding RNA:CR44919	FBgn0266224	lncRNA_gene	0.569004	0.186383	-0.382621	-1.90935	FALSE
snoRNA:U3:54Ab	snoRNA:U3:54Ab	FBgn0065047	C_D_box_snoRNA_gene	3.22977	1.89513	-1.33463	-6.17294	TRUE
snoRNA:Or-CD12	-	FBgn0086068	C_D_box_snoRNA_gene	0.328992	0.875007	0.546016	1.45774	FALSE
snoRNA:Me18S-A1494	-	FBgn0086073	C_D_box_snoRNA_gene	0.751852	1.11772	0.365868	0.678054	FALSE
snoRNA:U3:9B	snoRNA:U3:9B	FBgn0065046	C_D_box_snoRNA_gene	0.892646	0.952219	0.0595725	-0.453244	FALSE
snoRNA:Me18S-A425	-	FBgn0086056	C_D_box_snoRNA_gene	0.958047	0.832698	-0.125348	-1.12966	FALSE
snoRNA:U3:54Aa	snoRNA:U3:54Aa	FBgn0065048	C_D_box_snoRNA_gene	0.925083	0.791262	-0.133821	-1.14856	FALSE
snoRNA:Me18S-C1968	-	FBgn0086027	C_D_box_snoRNA_gene	1.8892	1.84325	-0.0459453	-1.16167	FALSE
asRNA:CR45469	antisense RNA:CR45469	FBgn0267025	antisense_lncRNA_gene	0.273407	1.05868	0.785275	2.32316	TRUE
asRNA:CR11538	antisense RNA:CR11538	FBgn0017424	antisense_lncRNA_gene	1.58287	1.26085	-0.322016	-2.0357	TRUE
asRNA:CR43723	antisense RNA:CR43723	FBgn0263967	antisense_lncRNA_gene	1.68472	1.26306	-0.42166	-2.42257	TRUE
asRNA:CR44512	antisense RNA:CR44512	FBgn0265705	antisense_lncRNA_gene	0.75116	0.115403	-0.635758	-2.86643	TRUE
asRNA:CR45925	antisense RNA:CR45925	FBgn0267587	antisense_lncRNA_gene	0.84552	0.120229	-0.725291	-3.215	TRUE
asRNA:CR45712	antisense RNA:CR45712	FBgn0267276	antisense_lncRNA_gene	1.29398	0.600385	-0.69359	-3.25357	TRUE
asRNA:CR45350	antisense RNA:CR45350	FBgn0266889	antisense_lncRNA_gene	0.421411	0.970564	0.549153	1.43777	FALSE
asRNA:CR43433	antisense RNA:CR43433	FBgn0263381	antisense_lncRNA_gene	1.07389	1.67178	0.597886	1.3909	FALSE
asRNA:CR43820	antisense RNA:CR43820	FBgn0264368	antisense_lncRNA_gene	1.72669	2.36804	0.641353	1.32528	FALSE
asRNA:CR43425	antisense RNA:CR43425	FBgn0263344	antisense_lncRNA_gene	0.681085	1.1982	0.517112	1.23709	FALSE
asRNA:CR43480	antisense RNA:CR43480	FBgn0263457	antisense_lncRNA_gene	0.30019	0.731408	0.431218	1.06116	FALSE
asRNA:CR43481	antisense RNA:CR43481	FBgn0263492	antisense_lncRNA_gene	0.773285	1.24358	0.470292	1.0404	FALSE
asRNA:CR43864	antisense RNA:CR43864	FBgn0264446	antisense_lncRNA_gene	0.63792	1.0448	0.406876	0.861478	FALSE
asRNA:CR44982	antisense RNA:CR44982	FBgn0266317	antisense_lncRNA_gene	1.00029	1.43441	0.434113	0.836052	FALSE
asRNA:CR45960	antisense RNA:CR45960	FBgn0267622	antisense_lncRNA_gene	0.503558	0.879136	0.375578	0.795883	FALSE
asRNA:CR43464	antisense RNA:CR43464	FBgn0263441	antisense_lncRNA_gene	0.23253	0.548287	0.315757	0.67529	FALSE
asRNA:CR46263	antisense RNA:CR46263	FBgn0267996	antisense_lncRNA_gene	0.633592	0.986111	0.352519	0.670567	FALSE
asRNA:CR44069	antisense RNA:CR44069	FBgn0264878	antisense_lncRNA_gene	0.179398	0.487358	0.30796	0.665559	FALSE
asRNA:CR45535	antisense RNA:CR45535	FBgn0267091	antisense_lncRNA_gene	0.88764	1.2448	0.357165	0.601609	FALSE
asRNA:CR43767	antisense RNA:CR43767	FBgn0264267	antisense_lncRNA_gene	0.352652	0.62552	0.272869	0.483129	FALSE
asRNA:CR45397	antisense RNA:CR45397	FBgn0266946	antisense_lncRNA_gene	0.826528	1.13566	0.309129	0.452152	FALSE
asRNA:CR44029	antisense RNA:CR44029	FBgn0264821	antisense_lncRNA_gene	0.243242	0.483096	0.239854	0.403071	FALSE
asRNA:CR17025	antisense RNA:CR17025	FBgn0040554	antisense_lncRNA_gene	0.264868	0.452031	0.187162	0.209328	FALSE
asRNA:CR45137	antisense RNA:CR45137	FBgn0266630	antisense_lncRNA_gene	0.370981	0.556256	0.185276	0.16698	FALSE
asRNA:CR46005	antisense RNA:CR46005	FBgn0267667	antisense_lncRNA_gene	0.24342	0.402555	0.159136	0.117352	FALSE
asRNA:CR46354	antisense RNA:CR46354	FBgn0286034	antisense_lncRNA_gene	0.265373	0.402277	0.136904	0.0312961	FALSE
asRNA:CR46029	antisense RNA:CR46029	FBgn0267693	antisense_lncRNA_gene	0.187043	0.312402	0.125359	0.0167721	FALSE
asRNA:CR45520	antisense RNA:CR45520	FBgn0267076	antisense_lncRNA_gene	0.41383	0.549326	0.135496	-0.0235932	FALSE
asRNA:CR45912	antisense RNA:CR45912	FBgn0267572	antisense_lncRNA_gene	0.338507	0.462204	0.123697	-0.0400293	FALSE
asRNA:CR45330	antisense RNA:CR45330	FBgn0266869	antisense_lncRNA_gene	0.292984	0.403295	0.110311	-0.0720973	FALSE
asRNA:CR44340	antisense RNA:CR44340	FBgn0265428	antisense_lncRNA_gene	0.831935	0.941187	0.109252	-0.25702	FALSE
asRNA:CR45889	antisense RNA:CR45889	FBgn0267549	antisense_lncRNA_gene	1.20578	1.34466	0.13888	-0.27784	FALSE
asRNA:CR45907	antisense RNA:CR45907	FBgn0267567	antisense_lncRNA_gene	0.854502	0.947033	0.0925313	-0.323781	FALSE
asRNA:CR45445	antisense RNA:CR45445	FBgn0266994	antisense_lncRNA_gene	0.783983	0.864256	0.0802728	-0.343458	FALSE
asRNA:CR45611	antisense RNA:CR45611	FBgn0267171	antisense_lncRNA_gene	1.50427	1.64861	0.144339	-0.358864	FALSE
asRNA:CR46471	antisense RNA:CR46471	FBgn0287602	antisense_lncRNA_gene	0.383049	0.419697	0.0366479	-0.363065	FALSE
asRNA:CR46058	antisense RNA:CR46058	FBgn0267725	antisense_lncRNA_gene	0.931106	1.00979	0.0786819	-0.398545	FALSE
[truncated: 12 more rows]
